# Supplementary material for: Progression Risk Assessment of Post-surgical Papillary Thyroid Carcinoma Based on Circular RNA-Associated Competing Endogenous RNA Mechanisms
Source: Front Cell Dev Biol. 2021 Jan 21;8:606327. doi: 10.3389/fcell.2020.606327 (PMC7859334; doi:10.3389/fcell.2020.606327)
Supplement: Supplementary file 1 [file Data_Sheet_1.ZIP]

Archive with 13 entries (13 files):
- Supplementary materials/._Figure S1.tif
- Supplementary materials/Figure S1.tif
- Supplementary materials/Supplementary_Material.docx
- Supplementary materials/Table S1.xlsx
- Supplementary materials/Table S2.xlsx
- Supplementary materials/Table S3.xlsx
- Supplementary materials/Table S4.xlsx
- Supplementary materials/Table S5.xlsx
- Supplementary materials/Table S6.xlsx
- Supplementary materials/Table S7.xlsx
- Supplementary materials/Table S8.xlsx
- Supplementary materials/Table S9.xlsx
- Supplementary materials/Thumbs.db
