# Supplementary material for: Progression Risk Assessment of Post-surgical Papillary Thyroid Carcinoma Based on Circular RNA-Associated Competing Endogenous RNA Mechanisms
Source: Front Cell Dev Biol. 2021 Jan 21;8:606327. doi: 10.3389/fcell.2020.606327 (PMC7859334; doi:10.3389/fcell.2020.606327)
Supplement: Supplementary file 1 [file Data_Sheet_1.ZIP › Supplementary materials/Table S1.xlsx]

## Sheet: Sheet1
Table S1. Differentially expressed circRNAs identified in PTC
CircRNA ID	logFC	p value	Regulation
hsa_circ_0072088	3.24098	0.000940492	Up
hsa_circ_0011385	2.98916	0.00044859	Up
hsa_circ_0008274	2.78335	0.00100593	Up
hsa_circ_0003892	2.62691	0.0120428	Up
hsa_circ_0005273	2.58209	0.000218425	Up
hsa_circ_0092363	2.51805	0.00588264	Up
hsa_circ_0003645	2.45814	0.0129174	Up
hsa_circ_0004458	2.44809	0.000301623	Up
hsa_circ_0089153	2.37126	0.00635274	Up
hsa_circ_0080425	2.3364	0.00109214	Up
hsa_circ_0005699	2.32061	0.0100479	Up
hsa_circ_0050486	2.31419	0.00829607	Up
hsa_circ_0088494	2.15422	0.00375783	Up
hsa_circ_0032704	2.14744	0.000264915	Up
hsa_circ_0067934	2.07086	0.00278258	Up
hsa_circ_0000673	2.06988	0.00934399	Up
hsa_circ_0062389	2.01297	0.000211536	Up
hsa_circ_0016979	1.9979	0.019137	Up
hsa_circ_0001955	1.98058	0.0008282	Up
hsa_circ_0006896	1.97146	0.000561635	Up
hsa_circ_0028198	1.9396	0.000772309	Up
hsa_circ_0002111	1.92701	5.23714e-05	Up
hsa_circ_0003528	1.91182	0.00453707	Up
hsa_circ_0064324	1.90019	0.00149095	Up
hsa_circ_0000644	1.88491	0.000324477	Up
hsa_circ_0043438	1.87259	0.00196696	Up
hsa_circ_0041732	1.80216	0.00675083	Up
hsa_circ_0092275	1.76413	0.00250716	Up
hsa_circ_0000512	1.75614	0.0311009	Up
hsa_circ_0000981	1.75376	0.0045198	Up
hsa_circ_0074854	1.74655	0.0237516	Up
hsa_circ_0049997	1.74125	0.00404237	Up
hsa_circ_0069104	1.73512	9.40336e-06	Up
hsa_circ_0060055	1.72923	0.000986875	Up
hsa_circ_0092283	1.72455	0.000166546	Up
hsa_circ_0028196	1.71511	0.000632767	Up
hsa_circ_0007024	1.71364	0.00852895	Up
hsa_circ_0008616	1.69238	0.00604973	Up
hsa_circ_0005397	1.68613	0.00245491	Up
hsa_circ_0076251	1.68484	0.00214064	Up
hsa_circ_0079557	1.6783	0.0139685	Up
hsa_circ_0006608	1.67399	0.000199133	Up
hsa_circ_0007478	1.62148	0.00085683	Up
hsa_circ_0028602	1.61139	0.000226885	Up
hsa_circ_0000515	1.58548	0.0399703	Up
hsa_circ_0003266	1.58423	0.029132	Up
hsa_circ_0008016	1.57638	0.000220454	Up
hsa_circ_0001658	1.56619	0.0343242	Up
hsa_circ_0003945	1.56348	0.0342809	Up
hsa_circ_0001343	1.56307	0.0310203	Up
hsa_circ_0004771	1.55858	0.0013596	Up
hsa_circ_0004315	1.53719	0.00137945	Up
hsa_circ_0003141	1.53549	0.000835363	Up
hsa_circ_0001806	1.53489	0.000524811	Up
hsa_circ_0091894	1.53068	0.00417661	Up
hsa_circ_0065214	1.52239	0.000683547	Up
hsa_circ_0011692	1.51993	0.0118026	Up
hsa_circ_0014879	1.50527	8.14676e-05	Up
hsa_circ_0082564	1.48848	0.000261473	Up
hsa_circ_0007146	1.48108	0.0391131	Up
hsa_circ_0082182	1.47326	0.000307393	Up
hsa_circ_0001132	1.47071	0.0292403	Up
hsa_circ_0006553	1.46754	0.00140397	Up
hsa_circ_0005785	1.46503	0.0036905	Up
hsa_circ_0092315	1.46131	0.0157842	Up
hsa_circ_0009101	1.45949	0.0212285	Up
hsa_circ_0061137	1.44106	0.0430649	Up
hsa_circ_0088045	1.42824	0.0295166	Up
hsa_circ_0000660	1.42697	0.0330916	Up
hsa_circ_0009172	1.4097	0.0261524	Up
hsa_circ_0004599	1.40353	0.0174917	Up
hsa_circ_0064557	1.392	0.0105084	Up
hsa_circ_0003923	1.38619	0.0160415	Up
hsa_circ_0078738	1.37657	0.0236465	Up
hsa_circ_0092299	1.33997	0.015686	Up
hsa_circ_0092327	1.33004	0.00150228	Up
hsa_circ_0016404	1.32732	0.00017488	Up
hsa_circ_0004519	1.31656	0.0374564	Up
hsa_circ_0054970	1.3108	0.00961807	Up
hsa_circ_0091710	1.29981	0.000257549	Up
hsa_circ_0009581	1.29744	0.00925939	Up
hsa_circ_0030428	1.29515	0.0011105	Up
hsa_circ_0022505	1.25929	0.0194239	Up
hsa_circ_0077526	1.25695	0.0277033	Up
hsa_circ_0038718	1.22001	0.00215787	Up
hsa_circ_0008784	1.21999	0.00696634	Up
hsa_circ_0008301	1.21651	0.00610634	Up
hsa_circ_0066444	1.21538	0.0199307	Up
hsa_circ_0000516	1.20978	0.0242018	Up
hsa_circ_0000228	1.20131	0.000718988	Up
hsa_circ_0004053	1.19673	0.0365218	Up
hsa_circ_0074817	1.19608	0.0103424	Up
hsa_circ_0004788	1.19369	0.0182241	Up
hsa_circ_0088046	1.18834	0.0433416	Up
hsa_circ_0000965	1.17321	0.022478	Up
hsa_circ_0018004	1.15188	0.0218838	Up
hsa_circ_0084443	1.14722	0.00136931	Up
hsa_circ_0052131	1.14091	0.0117875	Up
hsa_circ_0000754	1.14027	0.0129832	Up
hsa_circ_0003006	1.12155	0.0010784	Up
hsa_circ_0012077	1.12148	0.00324379	Up
hsa_circ_0007196	1.11821	0.00331055	Up
hsa_circ_0004846	1.11079	0.0237066	Up
hsa_circ_0092232	1.1075	0.0192358	Up
hsa_circ_0045862	1.10159	0.0303296	Up
hsa_circ_0003505	1.1006	0.00569995	Up
hsa_circ_0004720	1.09812	0.0106424	Up
hsa_circ_0017639	1.09316	0.018799	Up
hsa_circ_0081342	1.07181	0.00672934	Up
hsa_circ_0005939	1.04137	0.0169912	Up
hsa_circ_0061276	1.04136	0.0010474	Up
hsa_circ_0000282	1.03896	0.0431003	Up
hsa_circ_0064136	1.02302	0.0469228	Up
hsa_circ_0001917	1.0151	0.0016843	Up
hsa_circ_0001535	1.00977	0.000329814	Up
hsa_circ_0006758	1.00804	0.0116332	Up
hsa_circ_0089131	1.00234	0.00344994	Up
hsa_circ_0021549	-1.01046	0.00333389	Down
hsa_circ_0008354	-1.0266	0.0426081	Down
hsa_circ_0004305	-1.04376	0.0163928	Down
hsa_circ_0040809	-1.0455	0.0329559	Down
hsa_circ_0007292	-1.06065	0.0268622	Down
hsa_circ_0001333	-1.28271	0.0170958	Down
hsa_circ_0007763	-1.30387	0.0457517	Down
hsa_circ_0049271	-1.34416	0.0197507	Down
hsa_circ_0079891	-1.36142	0.00510073	Down
hsa_circ_0027821	-1.4078	0.0257737	Down
hsa_circ_0067103	-1.41928	0.0162427	Down
hsa_circ_0029426	-1.45978	0.0449661	Down
hsa_circ_0015278	-1.51541	0.0227782	Down
hsa_circ_0046192	-1.53785	0.0413983	Down
hsa_circ_0021553	-1.59717	0.000896205	Down
hsa_circ_0022378	-1.71033	0.0193593	Down
hsa_circ_0041821	-1.77327	0.00939013	Down
hsa_circ_0077514	-1.86548	0.0126165	Down
hsa_circ_0000009	-1.8798	0.0314605	Down
hsa_circ_0004789	-2.00259	0.045748	Down
hsa_circ_0000266	-2.18429	0.0353767	Down
