# Supplementary material for: Progression Risk Assessment of Post-surgical Papillary Thyroid Carcinoma Based on Circular RNA-Associated Competing Endogenous RNA Mechanisms
Source: Front Cell Dev Biol. 2021 Jan 21;8:606327. doi: 10.3389/fcell.2020.606327 (PMC7859334; doi:10.3389/fcell.2020.606327)
Supplement: Supplementary file 1 [file Data_Sheet_1.ZIP › Supplementary materials/Table S2.xlsx]

## Sheet: Sheet1
Table S2. Differentially expressed miRNAs identified in PTC
miRNA ID	logFC	FDR	Regulation
hsa-miR-146b-3p	4.74109	2.48887e-35	Up
hsa-miR-146b-5p	4.62608	5.97605e-34	Up
hsa-miR-551b-3p	3.69056	1.08148e-29	Up
hsa-miR-221-3p	2.80448	4.42696e-36	Up
hsa-miR-7156-5p	2.76102	8.66052e-07	Up
hsa-miR-4709-3p	2.74418	1.40448e-47	Up
hsa-miR-222-3p	2.61228	1.65186e-33	Up
hsa-miR-375	2.32133	1.13786e-11	Up
hsa-miR-221-5p	2.16669	1.34328e-21	Up
hsa-miR-6860	2.13943	0.035396	Up
hsa-miR-187-3p	1.94881	2.23991e-11	Up
hsa-miR-34a-5p	1.9082	1.21467e-48	Up
hsa-miR-31-3p	1.5827	4.78547e-07	Up
hsa-miR-181b-2-3p	1.57873	5.9928e-24	Up
hsa-miR-6854-5p	1.57466	3.59638e-21	Up
hsa-miR-34a-3p	1.49697	2.28837e-23	Up
hsa-miR-6730-5p	1.47058	1.39962e-12	Up
hsa-miR-21-5p	1.43113	1.42971e-21	Up
hsa-miR-31-5p	1.34293	2.08955e-05	Up
hsa-miR-508-5p	1.28191	4.98219e-09	Up
hsa-miR-509-3-5p	1.24865	4.91983e-06	Up
hsa-miR-181b-5p	1.21203	7.22784e-26	Up
hsa-miR-222-5p	1.20922	1.28454e-10	Up
hsa-miR-181a-2-3p	1.20812	3.14793e-22	Up
hsa-miR-509-3p	1.16101	3.82927e-08	Up
hsa-miR-514a-3p	1.07652	1.88645e-07	Up
hsa-miR-3065-5p	1.06962	2.89145e-07	Up
hsa-miR-888-5p	1.06666	0.0375018	Up
hsa-miR-508-3p	1.0609	9.33541e-08	Up
hsa-miR-181a-5p	1.0337	1.42971e-21	Up
hsa-miR-147b	1.01345	5.68465e-05	Up
hsa-miR-506-3p	1.00599	2.92913e-05	Up
hsa-miR-28-5p	-1.00354	2.45257e-41	Down
hsa-miR-326	-1.00642	5.48947e-09	Down
hsa-miR-550a-3p	-1.01336	4.71376e-11	Down
hsa-miR-139-5p	-1.01623	3.91895e-10	Down
hsa-miR-223-5p	-1.04507	3.07928e-08	Down
hsa-miR-3912-3p	-1.05889	2.34029e-15	Down
hsa-miR-345-5p	-1.06181	8.72493e-09	Down
hsa-miR-497-5p	-1.06837	2.63384e-15	Down
hsa-miR-758-5p	-1.07258	5.6636e-06	Down
hsa-miR-136-5p	-1.07262	5.799e-05	Down
hsa-miR-365a-3p	-1.07363	2.81498e-21	Down
hsa-miR-365b-3p	-1.07372	2.80934e-21	Down
hsa-miR-1270	-1.07789	3.42303e-10	Down
hsa-miR-223-3p	-1.11532	5.25179e-13	Down
hsa-miR-106a-5p	-1.12507	5.11548e-25	Down
hsa-miR-708-3p	-1.13402	1.03134e-09	Down
hsa-miR-100-5p	-1.13963	7.59022e-19	Down
hsa-miR-1-3p	-1.14141	1.44929e-08	Down
hsa-miR-215-5p	-1.14192	3.74824e-17	Down
hsa-miR-199a-5p	-1.14698	1.94689e-08	Down
hsa-miR-154-5p	-1.15624	4.95217e-08	Down
hsa-miR-6715a-3p	-1.15909	0.00101702	Down
hsa-miR-142-5p	-1.16022	2.38591e-08	Down
hsa-miR-1291	-1.16727	1.7617e-13	Down
hsa-miR-455-5p	-1.17259	7.27213e-15	Down
hsa-miR-133a-3p	-1.17659	1.67475e-09	Down
hsa-miR-369-5p	-1.18358	4.14737e-08	Down
hsa-miR-152-3p	-1.18947	1.52169e-19	Down
hsa-miR-136-3p	-1.1903	8.38224e-07	Down
hsa-miR-3653-3p	-1.209	1.4524e-13	Down
hsa-miR-18a-5p	-1.21865	2.80326e-19	Down
hsa-miR-193b-3p	-1.2317	7.27213e-15	Down
hsa-miR-139-3p	-1.25343	1.44567e-15	Down
hsa-miR-150-3p	-1.27808	2.22368e-08	Down
hsa-miR-214-5p	-1.28775	1.1756e-10	Down
hsa-miR-1275	-1.2921	2.77582e-09	Down
hsa-miR-133b	-1.29247	5.47804e-08	Down
hsa-miR-190a-5p	-1.35497	2.28661e-18	Down
hsa-miR-942-5p	-1.36053	1.53771e-25	Down
hsa-miR-153-3p	-1.3703	9.53284e-17	Down
hsa-miR-134-5p	-1.3899	1.28068e-07	Down
hsa-miR-654-3p	-1.39013	3.96598e-08	Down
hsa-miR-127-3p	-1.42309	3.25714e-07	Down
hsa-miR-153-5p	-1.44031	2.66044e-19	Down
hsa-miR-652-3p	-1.45336	9.86066e-34	Down
hsa-miR-199b-3p	-1.47104	6.08791e-14	Down
hsa-miR-199a-3p	-1.47156	5.82239e-14	Down
hsa-miR-708-5p	-1.47459	1.81997e-13	Down
hsa-miR-381-3p	-1.48068	1.75254e-09	Down
hsa-miR-195-5p	-1.48228	5.66416e-26	Down
hsa-miR-150-5p	-1.49172	6.02693e-11	Down
hsa-miR-411-5p	-1.53887	9.22594e-11	Down
hsa-miR-577	-1.58887	2.3742e-10	Down
hsa-miR-20b-5p	-1.58976	9.39697e-18	Down
hsa-miR-27a-5p	-1.60482	4.28998e-16	Down
hsa-miR-3074-5p	-1.635	4.70062e-22	Down
hsa-miR-337-3p	-1.65278	2.84126e-11	Down
hsa-miR-486-3p	-1.72995	3.7342e-24	Down
hsa-miR-138-5p	-1.73278	7.09973e-21	Down
hsa-miR-206	-1.80695	1.73342e-06	Down
hsa-miR-345-3p	-1.81386	3.89417e-17	Down
hsa-miR-379-5p	-1.83689	1.30287e-11	Down
hsa-miR-1258	-1.90949	3.82047e-18	Down
hsa-miR-138-1-3p	-1.92044	7.766e-25	Down
hsa-miR-363-3p	-1.92545	1.51547e-29	Down
hsa-miR-4732-3p	-1.96354	2.04872e-23	Down
hsa-miR-214-3p	-2.0016	3.98818e-21	Down
hsa-miR-675-3p	-2.02883	2.03801e-14	Down
hsa-miR-873-5p	-2.30988	1.80217e-18	Down
hsa-miR-1247-5p	-2.32357	9.54794e-18	Down
hsa-miR-9-5p	-2.40096	3.62593e-33	Down
hsa-miR-144-3p	-2.43829	3.16624e-29	Down
hsa-miR-1247-3p	-2.50226	4.00955e-13	Down
hsa-miR-144-5p	-2.67583	2.92349e-41	Down
hsa-miR-451a	-2.68383	5.64503e-39	Down
hsa-miR-486-5p	-2.73141	2.99608e-40	Down
hsa-miR-7-2-3p	-2.78716	6.31804e-18	Down
hsa-miR-199b-5p	-2.7908	8.60735e-16	Down
hsa-miR-1179	-2.94513	5.44819e-22	Down
hsa-miR-204-5p	-3.05421	1.11964e-19	Down
hsa-miR-7-5p	-3.13181	1.03929e-20	Down
