# Supplementary material for: Progression Risk Assessment of Post-surgical Papillary Thyroid Carcinoma Based on Circular RNA-Associated Competing Endogenous RNA Mechanisms
Source: Front Cell Dev Biol. 2021 Jan 21;8:606327. doi: 10.3389/fcell.2020.606327 (PMC7859334; doi:10.3389/fcell.2020.606327)
Supplement: Supplementary file 1 [file Data_Sheet_1.ZIP › Supplementary materials/Table S3.xlsx]

## Sheet: Sheet1
Table S3. Differentially expressed mRNAs identified in PTC
Gene symbol	logFC	FDR	Regulation
ARHGAP36	6.70608	1.32794e-25	Up
GABRB2	6.60944	2.44525e-60	Up
SLC22A31	6.3257	2.33771e-37	Up
ZCCHC12	6.04373	3.53303e-35	Up
LIPH	5.8418	1.82006e-51	Up
SYT12	5.80989	5.69468e-27	Up
HMGA2	5.55366	1.07535e-44	Up
DCSTAMP	5.55319	2.15407e-19	Up
MUC21	5.49743	1.01089e-23	Up
PRR15	5.48241	2.40278e-42	Up
TMPRSS6	5.43239	1.13498e-23	Up
ADCY8	5.38712	1.86619e-22	Up
TRPC5	5.24512	3.1152e-25	Up
TMEM215	5.18334	1.70574e-33	Up
RXRG	5.15437	5.4221e-40	Up
SYTL5	5.14006	4.72542e-33	Up
SLIT1	5.08866	4.29739e-36	Up
TMPRSS4	5.08261	6.12947e-26	Up
KLHDC8A	5.05564	2.61865e-63	Up
KLK11	5.02986	1.29115e-16	Up
TMEM92	4.97474	5.13138e-25	Up
CLDN10	4.93888	2.36308e-20	Up
ZCCHC16	4.90717	1.0357e-28	Up
PNPLA5	4.87369	9.10841e-15	Up
B3GNT3	4.81681	1.31656e-21	Up
KLK10	4.80362	5.0456e-20	Up
FIBCD1	4.72359	4.18745e-29	Up
KLK6	4.72124	1.81548e-14	Up
CLDN16	4.68898	2.18947e-32	Up
IVL	4.60087	2.14365e-14	Up
REN	4.5833	2.27366e-49	Up
KLK7	4.55493	4.48265e-15	Up
NGEF	4.54677	9.98345e-36	Up
GRHL3	4.48696	1.27009e-48	Up
PLA2G12B	4.48439	7.16933e-32	Up
STRA6	4.46207	1.46904e-29	Up
HCN4	4.43621	1.67878e-47	Up
HAPLN1	4.40814	3.76748e-32	Up
FN1	4.36639	8.87833e-27	Up
DMBX1	4.3582	1.59746e-13	Up
PRSS1	4.35658	2.58823e-18	Up
GJB3	4.34023	9.36929e-33	Up
ESPN	4.30269	7.86202e-25	Up
CITED1	4.25638	4.14057e-31	Up
KRT15	4.21232	5.17241e-30	Up
CST2	4.17176	2.66121e-15	Up
NMU	4.06541	3.15481e-19	Up
SLC34A2	4.05155	4.03428e-18	Up
HPCAL4	4.04961	2.1569e-29	Up
CSF2	4.03871	1.67045e-22	Up
PVRL4	4.03308	1.34488e-34	Up
GAP43	3.9912	2.67318e-17	Up
PSG1	3.97324	2.06358e-15	Up
DPP4	3.96983	4.50556e-32	Up
IGFL2	3.9667	2.66516e-15	Up
FAM178B	3.9441	1.06745e-32	Up
PPP1R1B	3.92661	8.38797e-25	Up
GRM4	3.91473	3.23118e-21	Up
LRP4	3.88743	4.74857e-46	Up
GDF15	3.88652	2.25781e-45	Up
METTL7B	3.85471	6.08999e-53	Up
OR4D10	3.83855	1.21954e-07	Up
RASGRF1	3.82402	7.81473e-22	Up
SFTPA1	3.81926	5.95397e-11	Up
TMPRSS11E	3.79314	8.27635e-13	Up
TENM1	3.7836	6.83672e-31	Up
ACTBL2	3.77722	5.68966e-25	Up
ELFN2	3.77602	2.83517e-16	Up
PCSK1N	3.77558	1.25634e-21	Up
BIRC7	3.76366	2.69435e-21	Up
KCNQ3	3.76066	9.66147e-40	Up
CEACAM6	3.75263	2.28104e-14	Up
SLC6A20	3.74952	1.41218e-16	Up
CST5	3.72481	4.25403e-12	Up
VTCN1	3.7115	1.21375e-14	Up
FUT3	3.70936	3.4313e-20	Up
SERPINA1	3.6862	1.84977e-24	Up
CDH3	3.68022	1.2005e-38	Up
VGLL1	3.67882	5.03371e-15	Up
MMP13	3.66359	4.23177e-07	Up
KLK12	3.64019	4.92146e-12	Up
ST6GALNAC5	3.61777	5.20035e-14	Up
LAMB3	3.59751	1.28784e-23	Up
GOLT1A	3.56639	4.26697e-46	Up
LCN2	3.54584	1.24548e-19	Up
SYNDIG1L	3.54419	2.1689e-40	Up
CHI3L1	3.53188	6.91099e-14	Up
CRLF2	3.49679	2.42972e-18	Up
OIT3	3.48747	2.95964e-42	Up
SCEL	3.48659	2.92909e-30	Up
SLC18A3	3.47505	9.68749e-05	Up
PLA2G2E	3.47166	4.77705e-11	Up
CACNG4	3.45063	7.27176e-17	Up
ETV4	3.42001	1.84019e-52	Up
EPHA10	3.40328	4.09334e-29	Up
PDZK1IP1	3.36706	2.64835e-15	Up
IGSF1	3.36372	3.00176e-18	Up
PLEKHN1	3.35959	8.42485e-49	Up
CAMK2N2	3.3594	3.8869e-45	Up
PSG8	3.32423	2.86389e-08	Up
COMP	3.29322	3.96247e-14	Up
LRRK2	3.28407	7.04275e-28	Up
ICAM5	3.27257	2.68092e-22	Up
DUSP13	3.21049	1.71584e-18	Up
C2CD4A	3.20024	1.05457e-14	Up
IL36RN	3.19301	1.85072e-24	Up
DRAXIN	3.19301	4.06099e-32	Up
TACSTD2	3.17664	5.4672e-14	Up
SFTPB	3.16497	5.9134e-09	Up
CLDN1	3.15458	1.07242e-25	Up
AGR2	3.15422	3.28768e-23	Up
SSTR3	3.14897	1.25706e-16	Up
TMEM132D	3.14727	1.38142e-31	Up
SRCIN1	3.14178	6.82006e-53	Up
KCNN4	3.1371	5.04801e-16	Up
CD177	3.1208	5.83982e-09	Up
XKRX	3.11239	2.75552e-24	Up
ADAMTS14	3.09732	1.54399e-20	Up
ASPHD1	3.09581	1.20683e-28	Up
KISS1R	3.09428	3.58347e-31	Up
PERM1	3.09165	1.44377e-43	Up
PTCHD4	3.09128	2.21697e-46	Up
CPNE4	3.08804	3.12593e-14	Up
CATSPER1	3.07931	3.60199e-22	Up
GABRD	3.07114	7.27736e-46	Up
CD164L2	3.06441	1.0117e-23	Up
PDE4C	3.06039	8.78283e-32	Up
THRSP	3.04788	2.01175e-37	Up
NT5C1A	3.0278	3.7969e-21	Up
MYBPH	3.02589	1.99427e-17	Up
SEZ6L2	3.01818	1.09471e-25	Up
KCNJ2	3.01617	3.59725e-30	Up
BRINP2	3.01054	7.25104e-16	Up
LPAR5	3.00337	2.1569e-29	Up
C1QL1	3.00106	1.3835e-21	Up
TMEM163	2.9891	2.32325e-19	Up
CDSN	2.97854	3.28274e-20	Up
COL13A1	2.97615	2.59195e-41	Up
CXCL17	2.96603	6.93121e-14	Up
MARCH4	2.96403	1.50999e-26	Up
SPTBN2	2.95651	3.50717e-34	Up
QPCT	2.9497	1.39461e-30	Up
OLAH	2.94291	3.87239e-25	Up
C1orf106	2.93985	7.98751e-13	Up
GPR115	2.93489	1.82521e-12	Up
SFN	2.92015	1.29696e-14	Up
SIGLEC15	2.91102	1.72232e-18	Up
CD1A	2.9056	3.31916e-11	Up
EPHB3	2.89633	4.71099e-31	Up
IBSP	2.88608	8.73646e-09	Up
STMN2	2.85097	1.01629e-12	Up
HES2	2.85022	1.04884e-19	Up
CDH4	2.84799	4.07547e-20	Up
SOX11	2.8453	2.74766e-15	Up
BAIAP3	2.83837	3.05741e-27	Up
PCSK2	2.83369	4.62465e-11	Up
SIGLEC6	2.83102	3.41344e-07	Up
TGFBR3L	2.83085	1.48382e-19	Up
LRG1	2.81012	7.19168e-20	Up
PROS1	2.80947	1.6832e-30	Up
RETN	2.80497	9.97244e-11	Up
CLDN9	2.80361	2.69732e-22	Up
TM4SF4	2.79545	2.78129e-12	Up
PLCD3	2.79296	1.27256e-33	Up
CYP2S1	2.791	3.12135e-17	Up
TUSC3	2.78412	1.18198e-35	Up
CST1	2.78284	9.4511e-06	Up
SPRR1B	2.78176	3.91542e-05	Up
MCEMP1	2.78005	8.34973e-12	Up
CTXN1	2.76957	1.27504e-31	Up
GJB4	2.76867	1.1253e-14	Up
SFTPA2	2.73514	7.99008e-10	Up
KLK13	2.7289	1.4124e-27	Up
NPW	2.70884	4.23294e-16	Up
GALE	2.69599	5.18143e-47	Up
FAXC	2.69221	6.45402e-41	Up
MISP	2.68665	3.40121e-13	Up
CYSLTR2	2.67455	2.96108e-14	Up
PDLIM4	2.67164	1.80346e-16	Up
CAMK2N1	2.67013	2.74098e-23	Up
MMP1	2.66795	6.38547e-17	Up
DSC3	2.66767	3.2284e-08	Up
NAT8L	2.66306	1.74245e-21	Up
PITX3	2.6583	9.7661e-18	Up
CDH6	2.64181	1.02184e-35	Up
CELF4	2.63713	1.38828e-31	Up
TIAM1	2.63469	1.58487e-28	Up
RASD2	2.62423	3.07703e-32	Up
SLC25A48	2.61728	3.38894e-18	Up
CXCL5	2.61243	4.05237e-12	Up
STK32A	2.60431	1.15845e-42	Up
DOK7	2.59719	2.40894e-20	Up
SLC27A6	2.59507	8.42864e-08	Up
ECM1	2.59185	6.29378e-15	Up
EREG	2.58246	1.2495e-08	Up
DHDH	2.58082	1.62454e-27	Up
CDKN2A	2.56723	8.10678e-28	Up
LY6D	2.56216	1.00088e-07	Up
ZNF560	2.55914	3.52527e-11	Up
TRIM63	2.55713	1.19325e-14	Up
AHNAK2	2.55416	3.10226e-18	Up
GLT1D1	2.54414	1.39586e-28	Up
FAM111B	2.54148	4.76509e-29	Up
CDH2	2.54109	1.8374e-14	Up
TUBB3	2.53439	2.60972e-16	Up
GPR87	2.53093	6.62263e-11	Up
HPSE2	2.53052	1.16771e-19	Up
SDR16C5	2.52791	2.03014e-10	Up
CDKN2B	2.51461	1.04228e-43	Up
MRC2	2.50907	1.97217e-23	Up
DTX4	2.50751	1.49251e-21	Up
PLAU	2.50605	7.13297e-21	Up
C10orf55	2.49651	2.12747e-21	Up
KRT17	2.49605	6.35397e-09	Up
SHISA6	2.49147	4.8632e-13	Up
RYR1	2.49018	7.3115e-27	Up
MGAT3	2.48293	1.82579e-16	Up
TESC	2.47561	5.49274e-23	Up
FOXI2	2.4543	1.309e-15	Up
TIMP1	2.44032	7.26485e-22	Up
TRIM29	2.43988	5.55065e-10	Up
MMP11	2.43602	9.57494e-24	Up
GGT6	2.43538	2.70175e-13	Up
FAM84A	2.4327	2.25781e-45	Up
TMEM130	2.42181	1.64484e-12	Up
SHROOM4	2.41869	1.54996e-42	Up
MMP7	2.41869	5.8876e-08	Up
SLC7A4	2.41122	5.51518e-20	Up
ALOX15B	2.40872	1.05559e-11	Up
BNC1	2.40812	1.52616e-10	Up
TRHR	2.40694	8.95627e-10	Up
FRMD5	2.40407	1.99849e-13	Up
CLDN2	2.40322	1.13271e-12	Up
ALK	2.39244	1.07178e-22	Up
RNF183	2.39079	6.07826e-13	Up
ULBP2	2.38606	1.91267e-36	Up
GSDMA	2.38594	9.82144e-18	Up
NPTX2	2.37745	8.00908e-22	Up
TMEM184A	2.36818	5.90123e-22	Up
LRRC52	2.36525	1.09245e-20	Up
CCL20	2.3619	6.35308e-12	Up
DUSP4	2.35567	8.6546e-36	Up
PRMT8	2.35336	3.30193e-07	Up
KRT6A	2.35179	9.70926e-06	Up
KISS1	2.34822	8.02114e-14	Up
CD207	2.34415	5.79461e-09	Up
LAMP5	2.33691	1.56707e-09	Up
RNF225	2.33457	6.89392e-17	Up
SSX1	2.33241	9.51039e-15	Up
TREM1	2.32749	1.51062e-15	Up
ADORA1	2.31727	1.04904e-34	Up
ABCC3	2.31627	3.80651e-22	Up
SLC12A5	2.31102	2.39939e-25	Up
FAM19A5	2.30601	4.77985e-29	Up
HOXD1	2.29322	1.09375e-09	Up
RUNX1	2.29013	2.87937e-28	Up
CRLF1	2.28877	2.13685e-08	Up
FSTL4	2.28815	2.01834e-18	Up
PTGER1	2.28731	2.13755e-19	Up
TRIM54	2.28453	8.1611e-20	Up
CLRN3	2.2822	8.40273e-16	Up
COL19A1	2.28139	3.24888e-10	Up
GPRIN1	2.27437	5.90968e-40	Up
ALDH1A3	2.27404	2.28694e-18	Up
ALOX5	2.26042	1.10926e-10	Up
FOLH1	2.26034	2.62219e-36	Up
CBLN1	2.25896	1.61038e-10	Up
TCN1	2.25761	1.97224e-08	Up
KRT16	2.23927	2.87175e-07	Up
ITGA2	2.23923	9.10938e-22	Up
CYP1B1	2.23607	3.05137e-11	Up
SYN1	2.2352	1.43584e-16	Up
WNT10A	2.23079	2.4732e-07	Up
SLC6A1	2.22926	1.84977e-24	Up
C4orf48	2.22315	4.18837e-24	Up
NPC2	2.22137	6.68536e-49	Up
TMC6	2.21685	7.12022e-39	Up
STAC	2.20097	3.46704e-12	Up
BRINP1	2.1945	1.91676e-13	Up
RDH5	2.18947	8.69174e-18	Up
KCP	2.18914	3.94636e-19	Up
MAMLD1	2.18462	1.80497e-23	Up
PNMT	2.18106	1.62491e-15	Up
NOX4	2.16966	7.53671e-34	Up
RIMS2	2.15999	2.4181e-11	Up
IFNE	2.15646	5.83906e-12	Up
TNFRSF10C	2.14704	3.74073e-37	Up
CNFN	2.14607	1.34666e-35	Up
PIWIL1	2.14336	2.05089e-08	Up
HRH1	2.13765	1.09947e-27	Up
GALNTL6	2.13529	8.87403e-17	Up
FXYD3	2.13292	3.81971e-07	Up
TGFA	2.1321	3.13864e-32	Up
MMP16	2.13121	9.10928e-14	Up
IQGAP3	2.12545	7.03426e-27	Up
ALDH3B1	2.12166	6.26992e-28	Up
AOC1	2.12075	5.05135e-10	Up
ENTPD1	2.11884	3.97097e-38	Up
CST6	2.11707	2.26013e-07	Up
SULT4A1	2.11676	1.22375e-08	Up
SCN1B	2.11392	1.04239e-40	Up
PHACTR3	2.11088	1.26605e-14	Up
DCHS2	2.11006	1.00687e-16	Up
APLN	2.10401	8.26087e-20	Up
DUSP6	2.09983	6.05102e-27	Up
RAET1E	2.09353	1.10644e-23	Up
SLCO4C1	2.0916	3.7818e-13	Up
ADAMTS9	2.09153	3.91246e-21	Up
SPOCD1	2.09123	3.3448e-16	Up
ESM1	2.091	5.42388e-17	Up
DHRS2	2.09007	1.67474e-15	Up
UBE2QL1	2.09004	3.76127e-26	Up
TNFRSF12A	2.08863	3.76198e-22	Up
B3GNT7	2.08749	1.06186e-23	Up
HIST3H2BB	2.0872	1.422e-14	Up
LAD1	2.08685	3.90589e-31	Up
MDK	2.08635	6.21409e-21	Up
MET	2.0853	9.22984e-24	Up
CCL13	2.08464	2.53853e-09	Up
MPZL2	2.06823	5.4041e-36	Up
ADRA1B	2.05794	1.56393e-30	Up
SEC14L6	2.05546	3.05954e-18	Up
HIST3H2A	2.05488	8.26965e-12	Up
MDFI	2.05477	1.32446e-19	Up
LGALS3	2.05128	3.29137e-19	Up
IGFL1	2.04716	0.0145228	Up
NRCAM	2.04657	4.05093e-30	Up
COL11A1	2.03481	2.5588e-05	Up
HIGD1B	2.02911	7.74445e-29	Up
CCL17	2.02443	6.85986e-08	Up
ABCC11	2.01566	1.59733e-09	Up
CTSH	2.01529	1.04722e-23	Up
EEF1A2	2.01444	3.00859e-09	Up
BBC3	2.01356	1.14407e-55	Up
KLHDC7B	2.01291	1.91785e-11	Up
FAM20A	2.01209	6.55159e-13	Up
SLPI	2.011	2.47618e-08	Up
MROH6	2.00896	4.52769e-23	Up
NFE2L3	2.00716	5.46144e-15	Up
PRTN3	2.00645	1.53705e-18	Up
FRMD3	2.00447	8.81685e-19	Up
EVA1A	1.99979	6.38397e-13	Up
LY6G6C	1.99891	4.2834e-09	Up
SDC4	1.99479	1.86646e-24	Up
TNFSF18	1.99187	1.33337e-11	Up
CDH22	1.99128	3.2683e-09	Up
E2F1	1.98974	2.00227e-46	Up
KRT14	1.9832	1.25642e-06	Up
C5AR2	1.98309	1.03439e-34	Up
NR1D1	1.98025	1.02598e-24	Up
NOD1	1.9795	2.40918e-18	Up
DACH2	1.97857	6.17593e-10	Up
RIN1	1.97774	1.36373e-32	Up
GALNT5	1.97275	3.09498e-09	Up
LPL	1.97268	1.92464e-23	Up
HES6	1.96758	9.08636e-23	Up
IER5L	1.96499	8.85259e-29	Up
INSL3	1.96373	7.33954e-12	Up
ENTPD8	1.96182	5.77682e-18	Up
AMIGO2	1.9566	3.94655e-22	Up
ABTB2	1.95605	1.2455e-21	Up
CA7	1.95438	3.12199e-15	Up
UHRF1	1.95431	6.06141e-24	Up
FBLL1	1.95229	3.60172e-13	Up
FNDC4	1.94314	3.73756e-18	Up
KRT80	1.94237	1.27637e-12	Up
NKAIN4	1.93642	3.47104e-16	Up
SPINK2	1.93537	1.07106e-21	Up
RBFOX1	1.93203	8.7428e-06	Up
KRT6B	1.92987	0.0284241	Up
ADTRP	1.92227	3.20155e-11	Up
SLC6A14	1.92039	2.47932e-06	Up
CC2D2B	1.91503	8.38566e-19	Up
ELFN1	1.91416	3.07755e-38	Up
HEY2	1.91106	7.64688e-33	Up
HP	1.90227	3.20274e-08	Up
TMEM88B	1.89516	0.000135737	Up
C2orf54	1.8943	1.21629e-09	Up
UNC5B	1.89393	2.36634e-38	Up
PLXNC1	1.88241	4.71404e-17	Up
C8orf4	1.88004	5.14757e-15	Up
VSTM2L	1.87562	7.03637e-14	Up
ACAN	1.87491	2.66843e-15	Up
PDE5A	1.87479	7.80244e-16	Up
IL1RAP	1.87036	3.50297e-16	Up
APOE	1.86642	2.63972e-10	Up
TMEM59L	1.86512	2.10367e-07	Up
DUSP5	1.86341	4.84126e-14	Up
GALNT7	1.8631	1.0101e-30	Up
C19orf26	1.84702	7.35053e-30	Up
KRT13	1.8455	4.32383e-07	Up
SERPINB5	1.8424	3.34219e-05	Up
PTP4A3	1.84092	7.41689e-56	Up
HRK	1.83931	2.39264e-11	Up
ADAMTS18	1.83655	1.58718e-12	Up
CDA	1.83529	1.03969e-36	Up
RIPPLY3	1.82905	2.80121e-29	Up
GRB7	1.82402	6.77432e-26	Up
GLDN	1.82391	7.84368e-06	Up
GABBR2	1.82245	9.8453e-13	Up
MFGE8	1.81724	6.82353e-25	Up
KLK5	1.81068	1.73807e-05	Up
CD70	1.80435	8.28861e-07	Up
CSMD1	1.80405	6.1883e-08	Up
LCN6	1.80358	1.34746e-06	Up
C19orf33	1.80123	1.61411e-10	Up
FAM43A	1.79971	4.32765e-24	Up
PRND	1.79729	2.32091e-09	Up
ATP10B	1.79579	6.14001e-08	Up
SCG5	1.79407	6.78693e-13	Up
PTPRE	1.79243	1.08404e-15	Up
PRSS23	1.79156	1.70236e-17	Up
MTMR11	1.78937	4.30674e-24	Up
EDIL3	1.78786	2.24347e-32	Up
B3GNT8	1.78668	1.51695e-24	Up
FJX1	1.78502	3.27871e-38	Up
GGCT	1.78368	3.64591e-34	Up
SLC30A3	1.78364	7.06205e-06	Up
MARCO	1.78204	3.7353e-06	Up
SPOCK2	1.78168	2.42932e-10	Up
HS6ST2	1.78096	2.97118e-05	Up
SPOCK3	1.77513	5.09671e-06	Up
SDK1	1.77495	1.88462e-08	Up
PHLDA3	1.7742	1.73137e-52	Up
NTM	1.76843	5.64093e-10	Up
FAM132A	1.76469	7.49176e-23	Up
TNC	1.76463	2.29927e-09	Up
ADM	1.76212	6.80803e-22	Up
KRT19	1.7612	1.65667e-08	Up
SFTA2	1.75961	6.2471e-11	Up
EGFL6	1.75929	1.11738e-11	Up
P4HA2	1.7591	1.56556e-47	Up
SLITRK4	1.75572	8.32156e-20	Up
FXYD5	1.75507	6.28663e-29	Up
PRSS57	1.75489	3.10003e-13	Up
CFI	1.75208	1.32088e-18	Up
UPK2	1.75027	1.26511e-11	Up
LEMD1	1.74786	9.78194e-19	Up
UPP1	1.74637	1.84074e-27	Up
SYTL1	1.74282	6.83144e-30	Up
CDH13	1.74065	2.21297e-26	Up
C8A	1.73909	0.00019071	Up
CCNA1	1.7378	5.13191e-09	Up
CHST2	1.73557	1.80245e-22	Up
CCR3	1.73455	8.94232e-13	Up
WIF1	1.73392	0.0028312	Up
ICAM1	1.72979	6.78756e-16	Up
AZU1	1.72929	6.25148e-08	Up
ENTPD2	1.72452	2.27965e-09	Up
PHYHIP	1.72413	3.56344e-14	Up
BID	1.7206	6.04048e-36	Up
SYT1	1.71892	8.96179e-06	Up
EBI3	1.71843	5.4531e-13	Up
GLRB	1.71812	2.07815e-22	Up
RSPO1	1.71668	0.000614582	Up
DIRAS3	1.71582	2.11052e-11	Up
AIM1L	1.71438	1.31644e-14	Up
IL37	1.7142	0.00171537	Up
NRP2	1.71242	1.3433e-19	Up
KRTAP2-3	1.70774	3.09913e-05	Up
CBLN4	1.7006	4.84933e-09	Up
SERINC2	1.6961	3.31282e-60	Up
F2RL2	1.69536	1.0917e-09	Up
MYEOV	1.69285	4.40538e-10	Up
MXRA8	1.69115	3.08402e-13	Up
MYOM3	1.68941	1.11822e-20	Up
BRIP1	1.68882	1.72267e-22	Up
GALR2	1.68404	1.30998e-13	Up
NAPSA	1.67729	3.53962e-08	Up
TDO2	1.67002	5.42665e-08	Up
EPHX3	1.66632	5.9457e-12	Up
B3GAT1	1.66592	2.35039e-16	Up
PKMYT1	1.66516	4.04535e-26	Up
SMIM24	1.66147	2.23243e-05	Up
APOA2	1.65777	0.00102814	Up
APOC1	1.65588	6.6319e-08	Up
EPS8	1.65566	1.11799e-26	Up
TMEM105	1.65564	5.83611e-20	Up
SLMO1	1.65291	2.72843e-29	Up
CDT1	1.65287	6.80925e-32	Up
UGT3A2	1.65169	1.6633e-06	Up
GIPR	1.64583	7.15146e-19	Up
SPOCK1	1.64459	6.6322e-08	Up
UCN	1.64293	5.09929e-24	Up
PHLDA2	1.64092	2.05445e-17	Up
GABRG3	1.63621	1.57124e-05	Up
PSD3	1.63323	4.9914e-22	Up
APOBEC3H	1.63132	1.43857e-20	Up
PCDHAC2	1.62839	2.19198e-09	Up
CD55	1.62831	3.63093e-12	Up
COL7A1	1.62792	2.85755e-08	Up
ERP27	1.61944	1.02286e-11	Up
POSTN	1.61788	8.48077e-09	Up
CDC45	1.61435	5.37351e-25	Up
OPCML	1.61072	0.000117328	Up
PLAG1	1.61005	9.48273e-12	Up
TRABD2A	1.60997	3.47675e-13	Up
ASF1B	1.60825	8.89766e-27	Up
TYRO3	1.6078	8.62817e-26	Up
CHST6	1.60562	2.04724e-12	Up
IL17RD	1.60127	9.68556e-15	Up
CD109	1.60039	1.13136e-11	Up
LZTS1	1.59866	2.43158e-21	Up
RAET1G	1.59673	1.74207e-19	Up
AFF2	1.59532	1.31881e-11	Up
PLAUR	1.59429	2.27929e-11	Up
NPDC1	1.59368	6.74918e-39	Up
RNASE2	1.58962	2.18283e-10	Up
EMILIN3	1.58793	2.86389e-08	Up
CLPSL2	1.58553	3.45919e-11	Up
HAGHL	1.58523	2.32773e-20	Up
G0S2	1.58386	4.24342e-08	Up
RUNX2	1.58358	1.18719e-09	Up
TMEM79	1.58311	6.60479e-24	Up
RSPO4	1.58261	8.59888e-07	Up
CORO2A	1.5816	1.18286e-19	Up
ETV5	1.57925	2.03323e-30	Up
NAB2	1.57893	1.96794e-22	Up
TBC1D2	1.57789	6.23049e-23	Up
ULBP1	1.57743	3.38585e-09	Up
SEMA6B	1.57405	4.9602e-32	Up
CA12	1.57215	1.56141e-06	Up
CCND1	1.57004	1.61415e-34	Up
TNFAIP6	1.56997	1.66895e-12	Up
GOLGA7B	1.5666	8.08037e-11	Up
KRT27	1.56381	3.15016e-09	Up
LOXL2	1.5628	3.17194e-27	Up
CLCA2	1.5544	2.16094e-05	Up
MANEAL	1.55336	2.80353e-38	Up
IGFBP6	1.55092	3.43553e-07	Up
RMI2	1.55029	5.58426e-29	Up
ZMAT3	1.54799	1.69312e-36	Up
NXPH4	1.54104	8.91688e-12	Up
ZNF730	1.54005	5.1197e-15	Up
S100A1	1.53844	1.08568e-21	Up
LONRF2	1.53838	4.94573e-13	Up
KLC3	1.53651	3.06309e-14	Up
TNNT1	1.53415	0.000471473	Up
CTSC	1.53406	8.27648e-16	Up
MYO1G	1.53065	5.9671e-07	Up
ELF3	1.52885	2.4181e-11	Up
TK1	1.52645	1.26335e-27	Up
GRIK3	1.52305	1.07308e-07	Up
PPAP2C	1.52182	1.91437e-11	Up
TPSB2	1.51617	7.63081e-06	Up
TMEM100	1.51008	6.193e-06	Up
EPPK1	1.5095	4.6605e-11	Up
C1orf226	1.50877	1.93959e-19	Up
NELL2	1.5082	1.17547e-05	Up
TNFSF15	1.50217	1.63635e-15	Up
ARHGAP23	1.50033	1.43244e-25	Up
GJA4	1.49892	1.62355e-21	Up
C16orf45	1.4945	7.63958e-27	Up
NETO1	1.49432	2.32889e-05	Up
RAB27B	1.49299	5.82946e-05	Up
SLC9A5	1.49106	1.82643e-20	Up
PDE1C	1.4847	6.783e-15	Up
TREM2	1.48464	7.97142e-11	Up
CCL26	1.48384	3.47675e-13	Up
TNFSF11	1.48299	1.73196e-05	Up
TGFB1	1.4808	3.30708e-30	Up
GPR37	1.47534	3.45227e-07	Up
TPD52L1	1.47512	2.67546e-27	Up
LRCOL1	1.47339	7.86377e-07	Up
MFAP2	1.4715	1.72715e-07	Up
ACBD7	1.47085	2.89228e-09	Up
FAM132B	1.46888	2.5495e-07	Up
TRIM36	1.46783	3.55074e-07	Up
SAA2	1.46619	7.18853e-05	Up
COL1A1	1.46486	8.61863e-07	Up
GGT2	1.46441	3.97124e-11	Up
CLIP3	1.46359	1.47998e-15	Up
QRFPR	1.45584	2.76216e-07	Up
RAMP1	1.45581	2.22764e-06	Up
PLXNA4	1.45544	1.26686e-09	Up
DCLK3	1.4529	8.30864e-13	Up
TNFRSF21	1.45052	1.24956e-14	Up
BPIFB1	1.44892	0.000103999	Up
CAPN11	1.44655	1.02586e-21	Up
FOXQ1	1.44622	1.1112e-06	Up
TMEM173	1.44508	3.49044e-23	Up
NPAS1	1.44362	5.08466e-22	Up
OBP2B	1.44354	0.0102118	Up
PRDM1	1.4417	2.54576e-17	Up
MELK	1.44013	4.82347e-14	Up
CRABP2	1.43821	9.44328e-08	Up
TRIM47	1.43613	5.30164e-43	Up
BEAN1	1.43198	8.32945e-12	Up
ST8SIA4	1.42983	2.60474e-22	Up
PSD2	1.42673	1.2425e-09	Up
MMP10	1.42479	0.00091252	Up
EMILIN2	1.41879	2.77655e-18	Up
SLC1A5	1.41666	4.57191e-14	Up
KLHL30	1.41207	5.87985e-11	Up
TGFBI	1.41148	3.12056e-14	Up
PKP2	1.41025	1.64097e-05	Up
TMEM154	1.40795	7.95858e-13	Up
S100A6	1.40533	1.88398e-16	Up
HES4	1.40379	1.60488e-17	Up
HLA-DQB2	1.4036	4.17149e-06	Up
YPEL4	1.4015	3.90724e-10	Up
RAB27A	1.39892	1.10672e-18	Up
SAMD11	1.39733	3.55074e-07	Up
B4GALNT3	1.39548	7.36258e-17	Up
FAM171A2	1.3938	3.06778e-14	Up
MUC1	1.39129	7.94759e-06	Up
PLXND1	1.38763	1.78054e-37	Up
SPATA9	1.38617	2.20684e-29	Up
KL	1.38457	3.31894e-16	Up
PROC	1.38326	8.9085e-13	Up
S100A11	1.38286	2.51634e-30	Up
ITGB4	1.38046	2.54924e-13	Up
TGM2	1.37859	7.23568e-14	Up
PDE9A	1.37583	1.72115e-27	Up
MSMB	1.37543	0.0442417	Up
PIANP	1.37519	1.46131e-08	Up
RFX8	1.37185	2.62396e-13	Up
BHLHE40	1.36452	1.03647e-15	Up
S100A5	1.36138	1.00026e-12	Up
CAMK1G	1.36104	5.8836e-09	Up
LYPD1	1.35961	7.391e-08	Up
CALB2	1.35929	0.000179159	Up
TRPC4	1.35918	5.9759e-14	Up
SPINT1	1.35866	5.59395e-30	Up
SLC38A11	1.35785	7.62043e-11	Up
RHOV	1.3556	3.00329e-08	Up
CAPN8	1.35387	3.10668e-08	Up
PALM	1.35264	5.9577e-12	Up
ARNTL	1.34923	1.34271e-10	Up
C11orf80	1.3484	9.34239e-29	Up
SPC24	1.34482	1.5896e-25	Up
ZSCAN4	1.34127	7.63001e-08	Up
LY6E	1.33954	4.3187e-12	Up
SLC52A3	1.33902	1.17923e-18	Up
MKX	1.33832	7.59213e-06	Up
C10orf67	1.33689	3.6872e-13	Up
DLG4	1.33402	2.80582e-25	Up
TMEM74B	1.33282	1.43043e-19	Up
ECE1	1.33231	1.05123e-27	Up
BUB1	1.33155	6.45293e-13	Up
MSLN	1.33002	6.64498e-05	Up
TNNI1	1.32979	8.47621e-15	Up
IFITM10	1.32903	1.16277e-16	Up
SOX4	1.32808	8.13358e-18	Up
MYEF2	1.32734	3.17199e-24	Up
DLGAP5	1.32507	2.7643e-10	Up
IGF2BP2	1.32039	2.07184e-06	Up
ADAM12	1.32022	3.12676e-07	Up
TNFRSF18	1.31873	1.31961e-06	Up
FCN3	1.31536	3.8611e-16	Up
DHRS3	1.31287	4.35311e-15	Up
INF2	1.31137	3.73697e-20	Up
NPTXR	1.31116	5.89681e-20	Up
ABR	1.31062	2.12672e-42	Up
JAG2	1.30866	6.64692e-36	Up
AC114494.1	1.30787	1.24851e-15	Up
PNP	1.30613	2.92844e-10	Up
C1QL2	1.30378	0.00175965	Up
PAQR4	1.30244	7.63958e-27	Up
XPR1	1.30012	2.8904e-23	Up
COL26A1	1.29908	7.78828e-09	Up
ITGA3	1.29644	8.34971e-20	Up
SPATA18	1.29622	2.17593e-08	Up
SLC28A3	1.29388	1.44958e-06	Up
TPSAB1	1.29288	3.31176e-05	Up
SLC35F2	1.29132	2.86687e-21	Up
SCD	1.28722	1.61485e-09	Up
C2orf82	1.28564	3.49094e-19	Up
C9orf50	1.28475	3.20786e-09	Up
HLA-G	1.28443	5.9512e-06	Up
MYBPHL	1.28324	6.35905e-07	Up
SLC5A2	1.28081	5.77249e-14	Up
SEMA3F	1.27973	2.4408e-28	Up
PMAIP1	1.27901	1.80285e-08	Up
RAPGEF5	1.2775	3.2734e-20	Up
GPR162	1.27738	9.60319e-14	Up
DHRS9	1.27724	7.94536e-05	Up
HPN	1.27665	1.29044e-06	Up
SHC3	1.27481	1.23953e-10	Up
CDC42EP5	1.27468	5.77264e-13	Up
LURAP1L	1.27383	2.69016e-11	Up
KDELR3	1.27345	1.25737e-21	Up
LRRC4	1.27277	1.13674e-13	Up
IRF5	1.27262	6.05966e-23	Up
CYP2W1	1.27122	0.000157126	Up
LBX2	1.27107	1.25318e-14	Up
GLS2	1.27007	4.37339e-15	Up
CSPG4	1.26895	2.45725e-15	Up
TNNI3	1.26829	0.000126347	Up
MLXIPL	1.26705	4.42155e-07	Up
SEPT3	1.2649	3.56564e-12	Up
OSCAR	1.26186	6.31016e-09	Up
FGF1	1.26142	3.85861e-19	Up
ISYNA1	1.25956	9.21199e-21	Up
WNT3	1.25903	1.19019e-12	Up
VSIG1	1.25719	5.11065e-08	Up
PLXDC1	1.25704	6.59874e-17	Up
BMP1	1.25646	3.38811e-30	Up
TSC22D1	1.25617	1.51906e-10	Up
ANXA1	1.25585	1.12003e-10	Up
VGF	1.25507	0.0010808	Up
TGFBR1	1.25328	1.55651e-15	Up
CXCL14	1.25249	0.0230062	Up
DAPK2	1.25051	2.83887e-09	Up
SRL	1.24976	1.05916e-11	Up
TMEM132A	1.24894	2.43515e-17	Up
P2RY6	1.24624	7.17541e-09	Up
FFAR4	1.2437	3.30252e-08	Up
MVP	1.23951	1.58211e-24	Up
POU2F3	1.23558	5.1669e-10	Up
COL8A1	1.23474	9.68844e-15	Up
PC	1.23092	2.56382e-17	Up
ITPKA	1.23076	5.76809e-12	Up
UBE2C	1.23037	8.48674e-10	Up
CLSPN	1.23026	8.76288e-10	Up
AQP8	1.23004	1.21241e-05	Up
CBX2	1.22494	2.50215e-28	Up
QSOX1	1.22489	1.98642e-17	Up
PERP	1.22459	1.57335e-16	Up
ANKRD22	1.2236	5.75587e-05	Up
GPR4	1.22163	1.23535e-19	Up
NPFFR1	1.21889	3.00472e-05	Up
LRRC75A	1.2133	1.81981e-22	Up
PIP5KL1	1.21299	1.28562e-07	Up
MEX3A	1.21227	1.68074e-11	Up
KCNS3	1.21149	1.3371e-14	Up
TP63	1.20734	0.000147792	Up
MND1	1.20596	2.51391e-18	Up
SULT2B1	1.2054	4.83103e-07	Up
MAP3K6	1.20493	1.20573e-36	Up
CRACR2B	1.20316	7.86648e-18	Up
ARSE	1.2029	1.1558e-09	Up
DEPDC1B	1.19944	1.16743e-05	Up
AMTN	1.19828	0.00185145	Up
FSTL3	1.19787	1.55265e-11	Up
PXDN	1.19775	1.55651e-15	Up
ENC1	1.19772	4.89578e-14	Up
DYSF	1.19667	5.92103e-23	Up
TMEM108	1.1966	6.58496e-10	Up
FHOD1	1.1934	1.68806e-30	Up
MILR1	1.19119	9.59735e-10	Up
PELI1	1.18859	2.52315e-10	Up
MACROD2	1.18805	8.60777e-07	Up
GABRQ	1.18758	5.36948e-06	Up
HPGDS	1.1868	1.55216e-10	Up
INHBB	1.1865	9.71547e-08	Up
PBK	1.18627	2.27745e-09	Up
TRIM46	1.18586	4.20653e-07	Up
CDKN1A	1.18448	5.21933e-16	Up
E2F8	1.1816	4.2122e-08	Up
EDA2R	1.18122	5.54806e-18	Up
APLNR	1.18073	1.42458e-13	Up
ADRA2C	1.18012	1.26684e-07	Up
OXTR	1.17997	5.44242e-15	Up
KIF18B	1.17793	1.64887e-09	Up
ARMCX3	1.17729	4.78573e-10	Up
SIGLEC7	1.1768	6.17993e-09	Up
CCL7	1.17217	0.000137979	Up
LGALS1	1.172	3.32225e-12	Up
CPA3	1.1684	0.000533733	Up
AK1	1.16802	4.58317e-25	Up
PCED1B	1.168	3.2771e-12	Up
CX3CL1	1.16763	1.51143e-24	Up
VWA1	1.16513	1.64394e-21	Up
TNFSF9	1.16195	0.000253103	Up
BNIPL	1.16099	6.20938e-08	Up
ARSI	1.16085	0.00075507	Up
CACNB1	1.16082	1.65179e-13	Up
C9orf16	1.15824	9.508e-31	Up
PRSS22	1.15675	2.8549e-11	Up
CNTD2	1.15661	2.56305e-08	Up
CDC42EP1	1.15652	1.34369e-19	Up
ERBB3	1.15609	5.89054e-08	Up
HS3ST6	1.15549	1.66288e-05	Up
MTHFD1L	1.15095	2.54138e-30	Up
ENDOD1	1.15051	2.79379e-16	Up
CXCL8	1.14823	0.000166	Up
TMC8	1.14591	1.47904e-07	Up
FAM64A	1.1434	4.27777e-14	Up
DRAM1	1.14227	2.99715e-14	Up
ETHE1	1.14117	2.11081e-17	Up
ST3GAL5	1.14062	2.91111e-19	Up
EPYC	1.13833	0.0245204	Up
ATP11A	1.13811	7.48172e-11	Up
LINGO1	1.13721	6.32769e-15	Up
LMO3	1.13625	1.08755e-12	Up
SOX8	1.13593	4.80874e-10	Up
BCAT1	1.13271	1.26805e-07	Up
CTSS	1.13233	6.06496e-13	Up
CCND2	1.13199	4.91795e-20	Up
MST1R	1.13085	7.83043e-09	Up
TOP2A	1.12961	1.01798e-09	Up
CALML3	1.12821	0.011633	Up
SIPA1L2	1.127	3.68343e-17	Up
MKRN2OS	1.12509	4.94497e-06	Up
IGFBP2	1.12478	1.32928e-14	Up
DDB2	1.12316	3.38163e-34	Up
PDZD7	1.1215	2.99693e-19	Up
CARNS1	1.12014	1.53448e-11	Up
FBN3	1.11913	2.16596e-05	Up
CCDC64B	1.11707	2.83902e-17	Up
EPHX4	1.11689	5.94507e-12	Up
PCDH17	1.11545	3.47104e-16	Up
CENPK	1.11536	6.15876e-15	Up
PDGFA	1.11466	1.28777e-31	Up
SUSD4	1.11259	1.41714e-08	Up
CD300LF	1.11203	3.41746e-07	Up
C17orf96	1.10927	6.13376e-11	Up
CDH24	1.10785	5.37586e-26	Up
CDC42EP3	1.10771	4.72911e-13	Up
F2R	1.10716	2.23276e-15	Up
SPP1	1.10419	0.000172484	Up
PDZRN4	1.10285	0.0152865	Up
ABCG4	1.10264	5.21149e-13	Up
NKD2	1.1022	2.49458e-06	Up
CENPM	1.09928	1.78748e-13	Up
ALPL	1.09808	1.66895e-12	Up
C2CD4C	1.09653	2.29909e-05	Up
GNLY	1.09652	4.33372e-05	Up
RRM2	1.09563	7.01727e-08	Up
STX1B	1.09484	4.32395e-09	Up
VASN	1.09221	2.23829e-14	Up
TGM1	1.09136	3.71254e-06	Up
ADAMTS7	1.0901	6.83703e-15	Up
SDC3	1.08895	4.42929e-18	Up
TNFRSF4	1.08821	1.57913e-12	Up
TPX2	1.08792	3.26852e-11	Up
NID1	1.08687	2.02935e-15	Up
DOCK9	1.08685	4.38072e-14	Up
C17orf107	1.08533	4.25744e-09	Up
PDLIM7	1.08521	1.23938e-22	Up
CMTM3	1.08474	1.81417e-19	Up
COL10A1	1.08348	0.00730535	Up
RTN4R	1.07879	1.80921e-16	Up
CCL18	1.07794	0.00837635	Up
SREBF1	1.07757	1.28762e-22	Up
PAX9	1.07633	0.000120596	Up
SEL1L3	1.07591	2.9078e-08	Up
MCM10	1.07373	6.38669e-12	Up
DPP10	1.07219	0.00906153	Up
GJC1	1.07141	3.79709e-11	Up
PIK3R6	1.07108	4.62619e-10	Up
AQP9	1.06895	0.000171311	Up
F12	1.06809	7.99785e-11	Up
MMP12	1.06676	0.00779484	Up
NFAM1	1.06333	1.33162e-12	Up
SPHK1	1.0623	6.90749e-15	Up
EVPL	1.0617	7.11847e-15	Up
GSTA1	1.06116	0.00504784	Up
GPRC5B	1.05839	1.08717e-17	Up
FCGR1A	1.05811	2.24065e-07	Up
TNIK	1.05774	2.41041e-17	Up
KIF20A	1.05621	9.0013e-10	Up
ARHGDIB	1.0557	4.83151e-19	Up
CD1B	1.05505	0.00161932	Up
KCNV1	1.05479	4.87142e-09	Up
RNF24	1.05373	1.56471e-23	Up
SPRY4	1.05202	1.64194e-16	Up
FBXO41	1.05196	8.56856e-10	Up
COL8A2	1.04921	4.57482e-05	Up
SLC30A2	1.04841	1.51597e-05	Up
SLCO4A1	1.04265	1.41345e-05	Up
DTL	1.04179	7.33954e-12	Up
MAG	1.04059	0.00173672	Up
HDAC9	1.04051	6.22402e-09	Up
OLR1	1.03695	0.000257109	Up
SNAP25	1.03387	0.000541663	Up
CKS2	1.03203	1.24513e-16	Up
CD44	1.03187	1.42291e-15	Up
SAMD1	1.0318	5.06078e-45	Up
ACOT7	1.0304	3.59892e-21	Up
FOXD2	1.03005	1.4728e-18	Up
TYMS	1.03002	7.60949e-19	Up
NOS1AP	1.02983	2.16344e-07	Up
FGF20	1.02972	4.86737e-05	Up
PLP2	1.02935	2.16175e-14	Up
MAP7D2	1.02738	4.23933e-06	Up
STAC2	1.02608	3.53864e-05	Up
CENPU	1.02527	9.26828e-16	Up
AURKB	1.02297	4.87681e-07	Up
SAA1	1.02242	0.00577656	Up
C2orf81	1.02151	9.46645e-12	Up
GUCY1B3	1.02089	1.79102e-15	Up
RNF224	1.01869	1.44537e-08	Up
TMSB4X	1.0182	1.24008e-11	Up
C1orf116	1.01573	3.19892e-05	Up
ETV1	1.01545	1.69554e-10	Up
ARNTL2	1.01487	8.07219e-08	Up
PPP1R1C	1.01471	0.000729387	Up
ETNK2	1.01461	9.58308e-10	Up
FCGR3A	1.01254	1.7545e-07	Up
LAMP3	1.01213	2.30312e-05	Up
KIF4A	1.01193	1.23737e-10	Up
MCAM	1.01166	1.63994e-14	Up
SPRED3	1.00752	4.05237e-12	Up
TTC39B	1.00649	3.27725e-14	Up
LHB	1.00644	5.13711e-05	Up
LDLRAD3	1.00588	2.2398e-18	Up
TLCD1	1.00525	2.45299e-23	Up
C7orf61	1.00422	4.11148e-07	Up
SNX25	1.00379	1.94891e-12	Up
CD151	1.00348	6.10639e-21	Up
HK3	1.0033	1.1739e-05	Up
ABHD17C	1.00179	2.2372e-19	Up
MAD2L2	1.0001	4.33963e-28	Up
KIAA1324L	-1.00087	3.70078e-07	Down
FAAH	-1.00094	1.64016e-21	Down
TACC2	-1.00249	8.99661e-18	Down
PLN	-1.0034	6.14116e-07	Down
ASPH	-1.00446	1.81287e-16	Down
SLC19A2	-1.0045	9.23754e-19	Down
BANK1	-1.00533	1.29903e-12	Down
GGTLC1	-1.00548	2.88405e-06	Down
ATP10D	-1.00658	6.98944e-15	Down
TLR3	-1.00735	4.57925e-16	Down
TP53TG5	-1.00757	8.16884e-13	Down
PNLDC1	-1.00771	3.14518e-05	Down
RASL11A	-1.00771	8.03812e-10	Down
NIM1K	-1.008	1.02816e-07	Down
SLMAP	-1.00869	3.57063e-20	Down
CCL4	-1.00884	6.50775e-06	Down
MTMR4	-1.00938	9.16617e-22	Down
SLC38A3	-1.0096	0.000428729	Down
GBP6	-1.00982	2.16596e-05	Down
SLC38A1	-1.01003	8.82404e-14	Down
KIAA1377	-1.01005	6.04512e-16	Down
CRY2	-1.0105	4.86222e-21	Down
NFATC2	-1.01087	9.1688e-22	Down
CCRN4L	-1.01105	9.74476e-20	Down
EPB41L3	-1.01129	8.36258e-12	Down
KCNQ1	-1.01198	3.65023e-20	Down
SPATA13	-1.01207	5.91803e-18	Down
TTC30B	-1.01262	3.22027e-20	Down
MYL3	-1.01298	5.04281e-05	Down
PRKAR2B	-1.01302	5.15529e-15	Down
CPEB4	-1.01303	3.1592e-17	Down
SMPD3	-1.01317	4.22946e-13	Down
ZNF98	-1.01324	5.15901e-09	Down
DGKG	-1.01351	8.55341e-07	Down
UCHL5	-1.01433	1.13927e-29	Down
PTGER2	-1.01511	9.4715e-07	Down
C9orf117	-1.01511	3.91985e-20	Down
NRG1	-1.01641	4.26713e-06	Down
GNL3L	-1.01877	1.23923e-12	Down
CLMP	-1.01912	4.88905e-07	Down
LPHN3	-1.01928	0.000845268	Down
LGMN	-1.0193	8.1062e-19	Down
AGBL4	-1.02008	9.50815e-10	Down
SH3BP5	-1.0212	3.7295e-10	Down
LMNTD2	-1.0216	1.6186e-12	Down
AHCYL2	-1.02198	3.92516e-17	Down
LGI2	-1.02264	8.19606e-09	Down
FGFBP3	-1.02294	4.46219e-23	Down
NR4A2	-1.02296	8.83798e-07	Down
SPSB1	-1.02335	8.87403e-17	Down
SEPP1	-1.02551	8.3137e-11	Down
PARK2	-1.02673	4.28071e-22	Down
DMGDH	-1.02707	8.9034e-09	Down
MPP6	-1.02757	1.81145e-18	Down
HR	-1.02766	7.17267e-07	Down
GZMM	-1.02869	2.50928e-06	Down
DCLK1	-1.02915	4.53442e-06	Down
SFMBT1	-1.02992	9.24292e-25	Down
RIMS3	-1.03094	1.07344e-12	Down
LSAMP	-1.03123	0.000112966	Down
C12orf60	-1.03173	3.11182e-20	Down
TNN	-1.0319	0.000391117	Down
GJA1	-1.03204	1.17827e-10	Down
HAS3	-1.03253	8.06155e-08	Down
PIH1D2	-1.03302	9.02044e-25	Down
GFRA4	-1.03434	7.41058e-06	Down
CHCHD10	-1.03453	3.09797e-14	Down
EFCAB12	-1.03591	6.40669e-09	Down
DZIP1L	-1.03629	4.90187e-12	Down
ACSF2	-1.03644	1.35404e-19	Down
WBP5	-1.03666	1.47521e-31	Down
REEP1	-1.03727	3.33411e-07	Down
HSDL1	-1.03747	2.75176e-36	Down
SPEF1	-1.03802	3.59935e-12	Down
TMPRSS13	-1.03859	3.20482e-07	Down
CYP46A1	-1.03938	8.9464e-11	Down
CD3D	-1.04036	0.000215249	Down
PDE4B	-1.04115	6.17387e-12	Down
EPB41L4B	-1.04369	2.4023e-18	Down
CTSF	-1.04468	9.71003e-13	Down
CASQ2	-1.04483	5.17761e-07	Down
PEBP4	-1.045	1.0984e-05	Down
HMSD	-1.0451	3.37456e-08	Down
NBEAL1	-1.04516	2.38891e-13	Down
FA2H	-1.04563	1.48627e-08	Down
CAB39L	-1.04573	1.53633e-23	Down
CEP85L	-1.04602	3.57063e-20	Down
FLT3	-1.04654	0.000210592	Down
SLC2A9	-1.04782	9.09695e-19	Down
DCAF17	-1.04809	1.39051e-21	Down
TMEM170B	-1.04822	1.66067e-21	Down
ZBTB20	-1.04901	3.79083e-16	Down
SULT1A2	-1.04992	1.49357e-08	Down
TNFRSF13B	-1.05052	0.00692324	Down
ARL4D	-1.05126	1.86501e-18	Down
FBN1	-1.05128	3.93857e-07	Down
SSPO	-1.05133	1.80231e-06	Down
SLC43A1	-1.05138	1.88663e-11	Down
CCL28	-1.05151	2.64581e-19	Down
SCN4B	-1.05158	8.01252e-08	Down
MAP2K6	-1.05235	3.47162e-12	Down
GPR1	-1.05488	0.000291202	Down
MINA	-1.05494	2.21372e-16	Down
SLC6A17	-1.05627	0.000145294	Down
DYRK3	-1.05637	1.53106e-21	Down
ZBED6	-1.05661	0.000337058	Down
ALDOC	-1.05694	7.1762e-07	Down
TNS1	-1.05775	7.80702e-19	Down
CPZ	-1.058	4.44761e-05	Down
GRAMD1B	-1.05841	2.63044e-10	Down
AQP7	-1.0587	1.06215e-05	Down
SYCP2	-1.05872	8.14172e-11	Down
ZHX3	-1.05926	1.3623e-23	Down
SLC25A42	-1.05935	3.31124e-18	Down
IL7	-1.06045	2.45453e-09	Down
PRPS1	-1.06054	2.26518e-25	Down
C5orf28	-1.06065	3.30939e-25	Down
EML1	-1.06078	5.90669e-14	Down
COBL	-1.06155	7.1906e-11	Down
HYDIN	-1.0622	4.97416e-08	Down
SUSD5	-1.06234	2.78844e-07	Down
STX2	-1.06259	3.66238e-26	Down
ADRA2A	-1.06283	5.4217e-05	Down
MAGI2	-1.06284	3.07398e-23	Down
CASC1	-1.06285	6.05993e-18	Down
KLHL11	-1.06318	1.32344e-06	Down
OPHN1	-1.06426	7.11215e-16	Down
TACR2	-1.06476	6.20685e-13	Down
KBTBD8	-1.06494	1.47682e-11	Down
CDR2	-1.065	5.31428e-34	Down
AC073657.1	-1.06596	7.56736e-11	Down
NETO2	-1.06598	3.29936e-12	Down
SLFN12L	-1.0663	2.16491e-08	Down
TSLP	-1.06787	1.35912e-06	Down
DRD4	-1.06854	6.29093e-11	Down
GAS2	-1.06921	1.44908e-17	Down
CD79A	-1.07063	0.0247959	Down
EFS	-1.07247	5.25471e-10	Down
LSP1	-1.07258	2.3002e-07	Down
ALDH2	-1.07292	8.8742e-20	Down
TRPV6	-1.0737	8.11173e-05	Down
ATP6V1G2	-1.07372	4.60782e-11	Down
GADD45B	-1.07416	9.71958e-10	Down
PRDM8	-1.07536	9.47591e-08	Down
SGK1	-1.07583	9.62081e-12	Down
GPR62	-1.07687	3.4681e-06	Down
HSPA12A	-1.07734	1.62858e-10	Down
DLK2	-1.07736	3.4287e-16	Down
GOLGA8H	-1.07761	7.7834e-14	Down
CKB	-1.07842	3.05468e-13	Down
RILPL1	-1.07892	2.49055e-21	Down
RAC3	-1.08316	3.27106e-17	Down
CLEC17A	-1.08363	0.000636924	Down
VWA5B1	-1.08394	0.000146419	Down
CXCR6	-1.08466	3.17704e-06	Down
GPX3	-1.08473	1.39052e-12	Down
ADPRHL1	-1.0852	2.91356e-11	Down
CCL2	-1.08535	8.79029e-07	Down
CYBRD1	-1.08625	7.69975e-21	Down
LRP8	-1.08753	2.657e-09	Down
CFAP58	-1.0886	1.73377e-16	Down
NDRG2	-1.08931	1.85514e-23	Down
KCNA3	-1.08976	3.46388e-06	Down
PYHIN1	-1.08993	1.46347e-05	Down
MFAP3L	-1.09109	3.37083e-09	Down
GCNT3	-1.0914	3.40621e-05	Down
CCDC39	-1.09217	1.78486e-11	Down
MAP1LC3A	-1.09251	8.14239e-18	Down
FAM63A	-1.09255	2.18019e-23	Down
CD96	-1.09269	2.84231e-11	Down
LHFPL1	-1.09405	1.07845e-07	Down
ZYG11A	-1.09434	1.64344e-11	Down
ICOS	-1.09445	0.000372684	Down
GDF9	-1.0946	1.44344e-16	Down
IRF8	-1.09473	7.66532e-07	Down
ACKR3	-1.09492	2.73812e-12	Down
USP2	-1.09537	6.97582e-13	Down
EPB41L2	-1.09587	5.6572e-21	Down
CRISPLD2	-1.09616	1.51778e-10	Down
FZD5	-1.09648	7.42498e-18	Down
CRYBB3	-1.0971	3.00204e-09	Down
CPO	-1.09814	1.06477e-15	Down
TNF	-1.09882	2.77032e-05	Down
ZSCAN1	-1.0997	6.22605e-10	Down
NKX3-1	-1.10031	1.72565e-13	Down
DUSP26	-1.10055	7.77443e-07	Down
PLEKHH2	-1.10081	1.01188e-11	Down
CCDC13	-1.10094	4.96358e-23	Down
ZFP36	-1.10113	2.77451e-08	Down
PAIP2B	-1.10372	2.67294e-13	Down
NEBL	-1.10393	4.39348e-19	Down
TRAM2	-1.10477	7.86648e-18	Down
MID1	-1.10507	2.8698e-18	Down
TMEM45A	-1.1055	2.37631e-10	Down
NEK5	-1.10694	2.04713e-21	Down
ZDHHC14	-1.10754	1.9163e-23	Down
MICAL3	-1.10827	1.95657e-14	Down
ME1	-1.10977	4.17e-12	Down
FAM198A	-1.11025	8.68073e-08	Down
GNMT	-1.11042	7.07998e-11	Down
SLC19A1	-1.11078	6.11964e-14	Down
GLUL	-1.11252	4.73071e-27	Down
PLAGL1	-1.11277	1.88074e-16	Down
UST	-1.11382	6.40348e-14	Down
MYADM	-1.11392	8.56942e-12	Down
NRXN2	-1.11785	1.07636e-08	Down
FNDC1	-1.11812	6.20127e-06	Down
COLCA2	-1.11863	5.43001e-11	Down
PTPRD	-1.11913	0.00130687	Down
COPZ2	-1.11964	1.93072e-17	Down
TSHZ3	-1.12007	4.17651e-17	Down
BVES	-1.12027	6.39303e-09	Down
LAX1	-1.12206	0.000513915	Down
LRFN1	-1.12241	1.62121e-11	Down
TMC5	-1.12257	6.62411e-10	Down
GADD45G	-1.12273	2.11702e-11	Down
SH3BGR	-1.12336	1.96019e-19	Down
N4BP2	-1.12346	6.83561e-19	Down
IL13RA2	-1.12353	6.70523e-07	Down
AASS	-1.12353	5.1283e-15	Down
ADAMTS3	-1.12353	1.10314e-14	Down
MYLK4	-1.12411	1.16771e-19	Down
CAPN9	-1.12472	2.6252e-05	Down
RNF157	-1.12602	1.05834e-08	Down
SLA	-1.12848	7.12618e-13	Down
ELL2	-1.12849	1.44683e-22	Down
ATP7B	-1.12885	1.11079e-15	Down
ARL14	-1.12889	0.000322846	Down
BAI1	-1.13021	8.6956e-06	Down
STOX2	-1.13026	6.53263e-19	Down
SNTA1	-1.13031	1.73542e-20	Down
KSR1	-1.13092	4.9334e-19	Down
FEZ1	-1.13129	1.64129e-17	Down
MYCL	-1.13182	1.21692e-09	Down
ANK3	-1.13259	2.00686e-16	Down
C16orf54	-1.13261	2.3758e-06	Down
KRT83	-1.13316	2.75212e-06	Down
PTPN4	-1.13357	1.05444e-19	Down
C6orf223	-1.13363	2.21256e-10	Down
HRASLS2	-1.13376	2.46182e-14	Down
SYBU	-1.13387	1.56678e-11	Down
GP1BA	-1.13413	7.52942e-13	Down
CRHBP	-1.1346	1.0783e-06	Down
C8orf48	-1.13533	7.86559e-22	Down
GPR63	-1.13536	3.13925e-16	Down
PRDM11	-1.13559	2.94656e-17	Down
USP54	-1.13666	6.13857e-21	Down
GLIS3	-1.1381	5.83679e-18	Down
GRB14	-1.13822	1.22055e-15	Down
CPNE7	-1.13893	5.39109e-07	Down
KBTBD11	-1.14036	1.83348e-15	Down
KIAA1614	-1.14122	1.20228e-21	Down
SLC7A9	-1.14412	7.86916e-13	Down
PLAC8L1	-1.14432	1.23453e-11	Down
EOMES	-1.14503	4.78812e-05	Down
PPP1R15A	-1.14569	3.79004e-16	Down
SYTL4	-1.1484	9.99748e-17	Down
FAM189A2	-1.14843	3.89686e-13	Down
SLC16A5	-1.14869	9.99908e-12	Down
ALDH1L2	-1.14892	1.08443e-09	Down
GNAI1	-1.14961	5.36642e-14	Down
LDB3	-1.1501	3.02407e-14	Down
RTN4RL2	-1.15012	1.5626e-08	Down
ANKDD1A	-1.15158	6.43942e-25	Down
NOV	-1.15198	1.85131e-18	Down
MLLT3	-1.1532	8.37657e-26	Down
SYNGR1	-1.1533	1.59724e-12	Down
FCRLA	-1.15406	0.015443	Down
PCDHB7	-1.15407	3.18152e-11	Down
GRK1	-1.1546	7.50948e-09	Down
CD3E	-1.1546	8.10601e-06	Down
ZSCAN23	-1.15569	6.25148e-08	Down
IQCH	-1.156	1.75501e-19	Down
FOXF2	-1.15751	5.7948e-07	Down
PDCD1	-1.15895	1.19021e-05	Down
TSGA10IP	-1.15906	3.18728e-06	Down
LEKR1	-1.15967	1.64455e-17	Down
PLB1	-1.16156	9.84657e-17	Down
KLF9	-1.16221	3.57063e-20	Down
VLDLR	-1.16472	4.85265e-12	Down
MAP3K8	-1.16529	5.35504e-26	Down
ECM2	-1.16652	2.82505e-12	Down
RAB23	-1.16754	1.52679e-09	Down
SOX15	-1.16872	1.66047e-15	Down
SLC22A23	-1.16876	4.74194e-20	Down
DLL3	-1.17075	2.13897e-05	Down
LGI4	-1.17088	1.68054e-12	Down
ADD3	-1.17193	9.4333e-23	Down
APBA2	-1.17229	2.82826e-09	Down
FAHD2B	-1.17271	1.41977e-21	Down
KIZ	-1.17295	1.79657e-30	Down
SGK223	-1.17401	2.02872e-14	Down
DNAH5	-1.17628	8.07786e-07	Down
TRIM16L	-1.17713	4.43526e-20	Down
CCDC89	-1.17733	1.15933e-07	Down
FXYD6	-1.17779	4.87337e-17	Down
BCL2L11	-1.17901	1.69711e-27	Down
TIAM2	-1.17903	3.02477e-21	Down
ARHGEF37	-1.17945	1.41237e-11	Down
NUDT10	-1.18013	5.21621e-08	Down
PTGDR	-1.18111	6.1945e-12	Down
AP1S3	-1.18122	7.51362e-19	Down
XCR1	-1.18139	0.000265386	Down
HYOU1	-1.18206	2.30104e-14	Down
UBASH3A	-1.18337	8.82226e-06	Down
TRIM61	-1.18414	2.79366e-11	Down
FBXO30	-1.1847	6.70237e-23	Down
FAM83B	-1.18472	1.96321e-09	Down
CCDC117	-1.185	4.61383e-13	Down
RCAN2	-1.18538	1.03795e-12	Down
SELE	-1.18544	4.1693e-05	Down
ACHE	-1.186	1.06954e-10	Down
GLIPR1L2	-1.1868	8.35934e-12	Down
SNED1	-1.1876	6.79875e-17	Down
ROPN1L	-1.18939	2.52757e-12	Down
TSPAN33	-1.19044	1.1084e-11	Down
IGJ	-1.19061	0.0161085	Down
MYH3	-1.19131	5.15749e-11	Down
CACNA2D1	-1.19246	1.27492e-21	Down
TEAD4	-1.19492	7.0498e-32	Down
CDC42EP2	-1.19586	4.72299e-27	Down
FAM218A	-1.19667	2.54061e-16	Down
COL9A2	-1.19726	3.6142e-12	Down
NMUR1	-1.19786	2.63456e-12	Down
HEPHL1	-1.19835	3.40055e-09	Down
TMEM47	-1.19874	7.22511e-14	Down
PELI2	-1.1992	2.4538e-20	Down
ZBTB21	-1.20002	9.85194e-26	Down
TECTA	-1.20013	9.37867e-21	Down
NNAT	-1.20041	3.9579e-10	Down
PCDHB16	-1.20069	3.44716e-11	Down
VANGL1	-1.2007	6.48906e-24	Down
CYB5D1	-1.20138	1.29645e-13	Down
BDKRB2	-1.20243	3.06605e-10	Down
ACOT11	-1.20322	2.03335e-20	Down
CTTNBP2	-1.20409	2.53614e-07	Down
ANKRD9	-1.20412	4.36609e-23	Down
NCS1	-1.20468	2.05844e-29	Down
BICC1	-1.205	8.57563e-09	Down
DENND6A	-1.20502	4.07958e-31	Down
COLEC11	-1.20542	1.95781e-07	Down
AAK1	-1.20546	2.66968e-25	Down
SYT7	-1.20586	6.47666e-10	Down
PRKCE	-1.20587	9.74366e-22	Down
P2RY10	-1.2059	9.95394e-05	Down
CRELD2	-1.20636	9.09695e-19	Down
C6orf52	-1.20652	7.57643e-14	Down
TSPAN7	-1.2066	1.24542e-10	Down
POLI	-1.2075	5.25284e-25	Down
SDC2	-1.20842	4.00503e-18	Down
PLCL1	-1.20883	5.65979e-15	Down
GFRA2	-1.20914	2.25897e-07	Down
CACNA1H	-1.20977	1.48857e-13	Down
CD302	-1.21007	5.2345e-18	Down
CLTCL1	-1.2104	6.79837e-29	Down
ASGR1	-1.21083	8.93524e-15	Down
SEMA6D	-1.211	1.06964e-09	Down
PLCXD2	-1.21111	1.03669e-07	Down
MT1X	-1.21225	2.08455e-12	Down
ITM2A	-1.21482	4.71117e-16	Down
FOLR1	-1.21486	4.31947e-11	Down
PLEKHM3	-1.21551	6.82658e-11	Down
NKAPL	-1.21608	8.49018e-10	Down
ATRNL1	-1.2169	9.17521e-07	Down
IQCG	-1.2212	5.41028e-33	Down
MDH1B	-1.22161	7.40481e-18	Down
FAM81B	-1.22291	2.41916e-12	Down
GRIP1	-1.22466	6.30777e-13	Down
SHISA3	-1.22466	1.25115e-05	Down
CRISPLD1	-1.22492	7.71074e-11	Down
TRIM45	-1.22635	1.06882e-20	Down
CDC14B	-1.2271	3.42746e-23	Down
UBD	-1.22714	0.00195672	Down
CACNA1I	-1.22848	2.23579e-06	Down
MT1E	-1.22854	8.68238e-09	Down
HSPB7	-1.22952	2.03886e-05	Down
CD69	-1.2303	1.15174e-06	Down
CCL3L3	-1.23138	1.58122e-06	Down
MARC1	-1.23208	1.91971e-14	Down
TTC23L	-1.23305	3.44397e-17	Down
CACNA1D	-1.23598	1.83958e-14	Down
KCNK16	-1.23604	0.00327435	Down
ANGPT4	-1.2363	4.80464e-10	Down
GRAP2	-1.23722	5.94603e-11	Down
GAFA3	-1.23745	2.58322e-14	Down
ITGA2B	-1.23767	1.1796e-14	Down
RASL11B	-1.23788	1.03023e-06	Down
RAPH1	-1.24044	1.20426e-10	Down
GPM6B	-1.24056	2.76678e-19	Down
C9orf43	-1.24207	2.47412e-21	Down
IGF2	-1.24228	1.27906e-06	Down
RASSF10	-1.2427	1.43151e-05	Down
AS3MT	-1.24386	1.33311e-13	Down
ARMC12	-1.24419	3.61095e-13	Down
RPS6KL1	-1.2446	4.61501e-15	Down
ARAP2	-1.24461	1.94365e-25	Down
GOLGA8N	-1.24667	1.32941e-13	Down
FCRL2	-1.24872	0.00507616	Down
ALDH1L1	-1.24881	9.10289e-07	Down
DNASE1L3	-1.24989	6.5784e-08	Down
SESN3	-1.25056	1.62579e-20	Down
ALDH1B1	-1.25056	4.30972e-23	Down
NAP1L6	-1.25087	0.000603148	Down
IGSF11	-1.25277	1.49224e-07	Down
SELENBP1	-1.25372	1.76671e-21	Down
KLRG2	-1.25376	4.88009e-10	Down
TESPA1	-1.25412	9.60477e-09	Down
WFS1	-1.25413	3.96119e-25	Down
TEKT2	-1.25543	2.07622e-10	Down
QRFP	-1.25563	4.09746e-23	Down
SHPRH	-1.25586	8.88169e-13	Down
GCSH	-1.25735	6.11694e-23	Down
DDR2	-1.25781	2.76448e-13	Down
INHA	-1.25975	5.51016e-12	Down
KRBOX1	-1.25991	2.91531e-05	Down
SYNM	-1.26085	3.8182e-15	Down
KIAA1683	-1.26156	1.82081e-12	Down
ANTXR1	-1.26244	2.14156e-17	Down
CD3G	-1.26421	1.44596e-06	Down
SOX3	-1.26445	0.00380533	Down
RGS9	-1.2662	6.95028e-13	Down
NUP62CL	-1.26664	3.7893e-25	Down
TP53INP2	-1.26734	1.259e-24	Down
BAALC	-1.27061	8.44859e-10	Down
SLAMF6	-1.27084	5.76377e-06	Down
TNS4	-1.27181	9.48232e-05	Down
SPINK5	-1.2719	5.82721e-06	Down
C11orf94	-1.272	1.79511e-14	Down
BTLA	-1.27435	8.42265e-06	Down
C15orf52	-1.27615	1.35897e-19	Down
AL358852.1	-1.27678	2.53225e-23	Down
SMIM10	-1.27712	9.57494e-24	Down
TIMP3	-1.27743	1.51704e-07	Down
GNAL	-1.27958	1.63635e-15	Down
SLC7A6	-1.28071	4.91617e-25	Down
AGPAT9	-1.28146	5.92128e-19	Down
SYDE2	-1.28179	3.51477e-18	Down
CYP1A2	-1.28302	1.35647e-09	Down
SETBP1	-1.28392	5.5816e-21	Down
TRAT1	-1.28406	2.97467e-05	Down
ANKRD53	-1.28612	6.90422e-15	Down
CPQ	-1.28645	1.64007e-22	Down
BHMT2	-1.28656	4.96826e-07	Down
ZNF812	-1.2875	4.74177e-07	Down
KLHL3	-1.28779	1.15575e-16	Down
GLI3	-1.28869	1.45502e-19	Down
KLRG1	-1.28892	4.5375e-20	Down
OLFM1	-1.28998	5.86679e-15	Down
CACNA2D3	-1.2909	7.8531e-10	Down
FAHD2A	-1.29108	9.96022e-38	Down
TNFRSF19	-1.29271	8.73948e-13	Down
CYTH3	-1.29274	1.32847e-30	Down
CDADC1	-1.29386	3.30511e-35	Down
WDR93	-1.29432	3.01368e-18	Down
NFATC1	-1.29455	8.3486e-23	Down
CPED1	-1.29492	2.12106e-14	Down
SLC14A1	-1.2953	6.40105e-09	Down
FAM46C	-1.29563	3.49785e-25	Down
GREM2	-1.29566	7.05232e-06	Down
GNRH2	-1.29578	7.07531e-11	Down
ZNF157	-1.29688	1.10672e-18	Down
TSHZ2	-1.29741	2.01138e-13	Down
TTYH2	-1.2978	2.22221e-15	Down
FGFBP2	-1.2981	2.13518e-09	Down
QRICH2	-1.29842	5.37648e-18	Down
CSAG1	-1.30214	2.9154e-05	Down
AXIN2	-1.30285	1.23424e-16	Down
PPP1R16B	-1.30287	1.24035e-15	Down
KLF6	-1.30352	3.32587e-11	Down
CALCA	-1.30497	0.0075778	Down
VIPR1	-1.3063	3.6761e-09	Down
PRR33	-1.30749	3.60983e-08	Down
SLC14A2	-1.30782	0.000344396	Down
PPARG	-1.31083	1.37398e-17	Down
SRF	-1.31117	5.49594e-32	Down
PPP1R1A	-1.31155	7.37631e-09	Down
ARHGAP20	-1.31315	5.04429e-12	Down
TMEM164	-1.31368	7.75224e-29	Down
FAM13C	-1.31413	7.07005e-11	Down
C15orf59	-1.31541	1.78527e-11	Down
ADAMTS5	-1.316	1.42021e-11	Down
TUBB2B	-1.3172	2.43162e-08	Down
SPIB	-1.31889	0.000159194	Down
ID3	-1.3193	1.92758e-18	Down
TTLL7	-1.32009	8.14569e-14	Down
SH3RF1	-1.3209	6.72675e-28	Down
RBM20	-1.32127	1.15049e-11	Down
MYL2	-1.32138	1.8597e-06	Down
COL28A1	-1.32155	1.91682e-09	Down
ERVMER34-1	-1.32157	1.36608e-11	Down
LIPG	-1.32172	2.2286e-10	Down
GREM1	-1.32199	0.000171075	Down
FZD8	-1.32437	2.56211e-21	Down
CCDC87	-1.32645	4.26812e-21	Down
WNT10B	-1.32754	7.59141e-10	Down
UNC5D	-1.3298	8.17006e-05	Down
VSIG8	-1.32994	1.06892e-11	Down
MAPK8IP2	-1.33001	6.71899e-24	Down
OLFML1	-1.33155	3.47527e-17	Down
DNAJB4	-1.33177	2.73568e-27	Down
C16orf89	-1.33177	2.49856e-10	Down
GPR155	-1.33328	3.73544e-22	Down
SH2D1A	-1.33453	2.8684e-06	Down
LY9	-1.33467	3.80367e-06	Down
FCRL3	-1.33654	9.9725e-05	Down
SPATA17	-1.33813	2.0124e-26	Down
POPDC3	-1.33884	0.000116934	Down
WWOX	-1.33952	1.33175e-34	Down
C3orf52	-1.3406	2.85611e-17	Down
TGFBR3	-1.34078	7.54281e-26	Down
L1CAM	-1.34178	4.59298e-07	Down
MEIS1	-1.34231	1.17789e-17	Down
CRYBG3	-1.34472	1.81565e-08	Down
CCDC152	-1.34491	3.77382e-21	Down
VGLL3	-1.34508	1.43463e-08	Down
HDAC4	-1.34716	2.01593e-35	Down
CD8A	-1.34763	7.44284e-11	Down
LIN7A	-1.34875	2.61414e-15	Down
GPR183	-1.35027	1.34077e-10	Down
PCP4	-1.35265	9.32639e-12	Down
C16orf46	-1.35368	1.53669e-24	Down
ARHGAP28	-1.35431	4.84563e-14	Down
DSEL	-1.35724	1.13621e-26	Down
RPRM	-1.35812	2.42566e-09	Down
IMPA2	-1.35816	1.72629e-20	Down
PACRG	-1.35837	1.33209e-14	Down
PKIA	-1.35865	2.58056e-15	Down
RSPH6A	-1.35885	1.84225e-08	Down
TSPAN5	-1.35956	9.3732e-22	Down
SLC16A12	-1.35962	2.8067e-07	Down
ZFP36L2	-1.36177	4.2174e-29	Down
FAT4	-1.36245	1.43357e-16	Down
MSC	-1.36275	5.57261e-09	Down
PVALB	-1.36463	6.17276e-05	Down
FCER2	-1.36541	0.000521127	Down
FAM182B	-1.36732	3.95281e-13	Down
BCL11A	-1.36761	7.89956e-15	Down
HSD11B1	-1.368	2.87227e-07	Down
WDR17	-1.36853	1.10637e-15	Down
MLF1	-1.37205	1.63786e-33	Down
MDS2	-1.37315	1.59173e-13	Down
SLC22A3	-1.37342	7.3621e-09	Down
SLC39A14	-1.37526	1.10835e-21	Down
GLB1L3	-1.37917	0.000196418	Down
PREX2	-1.38027	9.03936e-14	Down
SERPINF1	-1.38071	1.06405e-11	Down
NUPR1L	-1.38301	8.72741e-09	Down
TENM4	-1.38361	4.53916e-11	Down
C1QTNF2	-1.3848	5.9584e-15	Down
CASZ1	-1.38538	3.50526e-20	Down
OSBPL6	-1.38569	3.03184e-17	Down
GBP1	-1.38658	8.87252e-16	Down
ZNF541	-1.3867	6.04331e-17	Down
USP49	-1.38697	1.7621e-26	Down
COL17A1	-1.39201	8.62384e-06	Down
FGFR2	-1.39212	3.90787e-20	Down
CFAP57	-1.39237	6.18065e-16	Down
CLDN8	-1.39511	1.38293e-10	Down
MYH7	-1.39845	4.72694e-07	Down
IL6	-1.3988	5.71165e-05	Down
CGNL1	-1.39891	1.37543e-12	Down
PRKCA	-1.39966	5.54598e-18	Down
RARB	-1.40177	4.14357e-22	Down
CACNB4	-1.4019	5.48089e-10	Down
PTN	-1.40355	8.47006e-13	Down
IGF2BP3	-1.40556	1.30655e-06	Down
CLEC4E	-1.40665	1.17263e-09	Down
ARHGAP6	-1.40742	1.2136e-30	Down
TC2N	-1.40848	3.42628e-22	Down
MAN1A1	-1.41112	8.06728e-23	Down
SYTL3	-1.41291	1.05854e-28	Down
DEFB131	-1.41842	1.95149e-10	Down
PLEKHH1	-1.41887	8.94382e-20	Down
TDRD5	-1.41953	4.57204e-12	Down
HGF	-1.41997	4.16138e-15	Down
KIAA1467	-1.42263	1.78343e-21	Down
FBXO27	-1.42336	2.26767e-21	Down
CILP	-1.42549	2.61572e-05	Down
SLC16A7	-1.42565	4.86222e-21	Down
PPM1L	-1.42685	2.12853e-17	Down
LUM	-1.42748	0.000145887	Down
ROBO3	-1.42769	8.76941e-18	Down
MYZAP	-1.43037	4.14321e-25	Down
MRGPRF	-1.4304	3.26213e-13	Down
SLC43A3	-1.43059	8.21317e-12	Down
MS4A1	-1.43248	0.00124579	Down
OR2T8	-1.43465	2.63912e-10	Down
PRPH2	-1.43498	1.5177e-06	Down
LRRN3	-1.43539	1.60899e-07	Down
MSX2	-1.43687	1.70782e-12	Down
USP44	-1.44153	6.90941e-18	Down
CCDC81	-1.44327	5.58426e-29	Down
MARC2	-1.44443	9.8906e-27	Down
FBXO17	-1.44453	5.75145e-19	Down
PPP2R2B	-1.44521	1.99427e-17	Down
CRTAC1	-1.44692	3.29089e-11	Down
CXXC4	-1.4472	8.96545e-11	Down
ERO1LB	-1.44774	1.04952e-22	Down
SNTG2	-1.44905	2.18748e-14	Down
GFPT2	-1.44935	5.39891e-12	Down
PLCXD3	-1.45026	2.31131e-09	Down
FAM155B	-1.45041	1.89215e-06	Down
CHRNA7	-1.4508	5.9577e-12	Down
CFAP45	-1.452	1.14678e-19	Down
PGF	-1.45204	2.01668e-11	Down
NCCRP1	-1.45447	1.04377e-08	Down
ACSM5	-1.45545	9.40609e-14	Down
PRR15L	-1.45778	1.06907e-15	Down
CCDC170	-1.45863	1.24966e-24	Down
TTC30A	-1.45888	3.97707e-29	Down
PLAC9	-1.45948	1.56943e-16	Down
ITK	-1.46272	3.12536e-08	Down
FBLN2	-1.46424	1.309e-15	Down
TMEM246	-1.46439	7.7966e-08	Down
PTCH2	-1.46789	1.08435e-19	Down
C16orf86	-1.46886	2.419e-27	Down
C4orf19	-1.46947	2.50233e-15	Down
GSC	-1.47059	1.50323e-12	Down
MOB3B	-1.47146	1.73899e-25	Down
GZMK	-1.47534	5.61516e-06	Down
SLC44A4	-1.47598	1.87513e-08	Down
PLA2G2D	-1.47603	0.000327016	Down
SCGB2A1	-1.47779	2.29778e-09	Down
ST8SIA1	-1.47856	2.92917e-09	Down
PRRG3	-1.48052	2.82412e-08	Down
CCL14	-1.48232	2.57379e-12	Down
DUSP15	-1.48343	1.19478e-18	Down
IGF1	-1.485	7.42048e-09	Down
SSC4D	-1.48608	5.74109e-11	Down
PNMA3	-1.48674	4.20722e-13	Down
TCEAL7	-1.48752	1.31191e-21	Down
MPL	-1.48948	3.69907e-21	Down
AK7	-1.49139	2.66227e-20	Down
GPR174	-1.49237	9.02223e-08	Down
SCN3B	-1.49265	2.46472e-16	Down
LDHD	-1.49354	2.59331e-16	Down
PCLO	-1.49472	1.19261e-24	Down
GARNL3	-1.49496	2.88332e-30	Down
ANKRD18A	-1.49663	1.0948e-18	Down
SMOC1	-1.49698	1.92591e-06	Down
OLFM2	-1.49885	2.75944e-10	Down
EGF	-1.49957	4.36911e-12	Down
MYCN	-1.5006	2.69243e-14	Down
TMEM178B	-1.50089	4.45217e-09	Down
C2orf70	-1.50089	1.18976e-13	Down
FGD2	-1.5009	1.49633e-16	Down
NMNAT3	-1.50181	4.57354e-36	Down
PHF21B	-1.50435	4.48983e-07	Down
TMEM178A	-1.50851	9.594e-21	Down
DUSP1	-1.50892	1.90555e-14	Down
CXorf57	-1.50952	4.35933e-34	Down
SNCA	-1.50974	6.86728e-23	Down
EYA2	-1.51009	1.63727e-17	Down
DCAF12L1	-1.51106	9.38206e-07	Down
KIF12	-1.51148	7.13714e-19	Down
PRDM16	-1.51169	5.2858e-19	Down
PRKCQ	-1.51238	2.00687e-35	Down
FAXDC2	-1.51445	1.08977e-24	Down
RTN1	-1.51492	2.52205e-21	Down
SORD	-1.51587	4.12537e-20	Down
SORCS1	-1.51793	3.47262e-05	Down
SULT1C4	-1.51952	1.33542e-13	Down
NALCN	-1.52102	8.14569e-07	Down
NLGN3	-1.52107	2.06135e-20	Down
TUB	-1.5218	1.22606e-23	Down
IRX6	-1.52203	0.000127391	Down
MAB21L2	-1.52278	2.04083e-08	Down
TOB1	-1.52321	9.78897e-26	Down
CPXM2	-1.52475	1.46398e-14	Down
KCNIP3	-1.52527	2.14113e-19	Down
CHODL	-1.52551	4.73844e-19	Down
TLE1	-1.52557	4.38315e-38	Down
WBSCR17	-1.52843	8.90134e-08	Down
FBLN5	-1.52873	1.07596e-25	Down
GULP1	-1.52996	2.50928e-12	Down
SYP	-1.53032	1.589e-34	Down
PDPN	-1.53034	6.25542e-10	Down
TMEM132B	-1.53064	3.74975e-15	Down
RRAD	-1.5324	1.27414e-08	Down
NUAK2	-1.53263	3.76748e-32	Down
PLIN1	-1.5338	3.65247e-11	Down
HSPB8	-1.53743	6.11964e-14	Down
CXCL12	-1.53811	2.73722e-17	Down
SGPP2	-1.54042	8.21064e-16	Down
SERHL2	-1.54213	9.55055e-26	Down
ANKRD37	-1.54605	8.04714e-29	Down
TMEM232	-1.54618	7.51573e-31	Down
PRKX	-1.54821	3.34929e-28	Down
CTNND2	-1.54911	6.05127e-07	Down
ANKRD35	-1.55046	3.81955e-17	Down
C9orf66	-1.55158	4.23477e-15	Down
SGIP1	-1.55308	2.2735e-09	Down
DACT1	-1.5537	1.4728e-18	Down
MROH7	-1.55984	2.86113e-16	Down
DNALI1	-1.56093	2.68526e-16	Down
ANKRD29	-1.56255	1.53949e-17	Down
LRRC2	-1.56431	1.59626e-20	Down
AKAP3	-1.56539	6.23962e-20	Down
C16orf71	-1.56846	4.96675e-27	Down
STK32B	-1.56944	3.89818e-24	Down
TMEM220	-1.57023	1.7588e-29	Down
FREM2	-1.57438	1.43361e-15	Down
CSDC2	-1.5747	1.41771e-08	Down
PKDCC	-1.57508	1.1429e-18	Down
PRKG1	-1.58001	7.48792e-15	Down
ZNF781	-1.58275	6.85949e-24	Down
PRRX1	-1.58278	1.21287e-15	Down
ENO4	-1.58392	7.00422e-27	Down
C16orf96	-1.58435	4.06334e-21	Down
IER2	-1.58474	1.37405e-23	Down
FAIM2	-1.58513	3.23483e-08	Down
THEMIS	-1.58631	1.04417e-10	Down
C4orf47	-1.58736	9.80374e-31	Down
GDF6	-1.58752	1.54051e-05	Down
AKAP12	-1.58829	2.1856e-16	Down
ABCA8	-1.58868	9.7089e-13	Down
RSPH4A	-1.58933	4.25038e-17	Down
WNK2	-1.59002	4.4793e-15	Down
EFHB	-1.59109	4.982e-17	Down
COL27A1	-1.59181	4.06236e-16	Down
VEPH1	-1.59361	3.22065e-24	Down
FST	-1.5939	2.74031e-09	Down
KLF15	-1.5954	1.97288e-19	Down
STX11	-1.59551	1.79705e-22	Down
PTGIS	-1.59813	5.52877e-09	Down
XG	-1.59816	5.56827e-10	Down
CAMK1D	-1.59955	1.6832e-30	Down
POMC	-1.59959	2.04425e-11	Down
C10orf82	-1.60017	8.25202e-09	Down
PFKFB2	-1.60064	1.19742e-25	Down
EFHC2	-1.60151	1.90554e-13	Down
RCAN1	-1.60343	7.76177e-19	Down
CD36	-1.60929	1.42778e-09	Down
FGF13	-1.61223	6.45422e-14	Down
SLC25A25	-1.61474	4.72299e-27	Down
MAOB	-1.61579	1.52422e-11	Down
DOK5	-1.61606	3.04131e-20	Down
LONRF3	-1.61667	2.43763e-21	Down
STARD13	-1.61685	1.28801e-30	Down
EML6	-1.62277	1.06951e-24	Down
KIAA1755	-1.62398	1.70794e-10	Down
CFAP46	-1.62573	8.73241e-24	Down
FAM65C	-1.62602	1.41065e-13	Down
NHS	-1.62762	3.72889e-17	Down
ASPA	-1.63079	2.02872e-14	Down
ATF3	-1.6345	2.7546e-08	Down
PRELP	-1.63456	1.0978e-10	Down
ENKUR	-1.63479	4.67676e-17	Down
FBLN7	-1.63526	3.25824e-30	Down
ID4	-1.63567	1.86469e-29	Down
PPP1R42	-1.63663	1.37123e-15	Down
FDCSP	-1.63671	0.0125044	Down
TNS3	-1.63714	2.00687e-35	Down
EFNA5	-1.63789	4.79541e-15	Down
FHL2	-1.6383	1.23087e-23	Down
DNAH6	-1.639	6.76169e-24	Down
SCML2	-1.63927	1.98821e-23	Down
RGS2	-1.63971	5.34618e-17	Down
PDE10A	-1.64142	3.67683e-14	Down
CDKL1	-1.64216	8.46465e-25	Down
FCRL1	-1.64557	5.91057e-05	Down
C1R	-1.64578	7.86772e-13	Down
GPR132	-1.64634	1.34399e-16	Down
IL33	-1.64699	5.73034e-22	Down
TMEM252	-1.64711	6.60616e-12	Down
SPATA4	-1.6473	6.5545e-22	Down
CTGF	-1.64799	4.69538e-13	Down
NPPC	-1.64822	1.07057e-06	Down
PCDH9	-1.6515	1.76178e-10	Down
CCDC110	-1.65299	3.69711e-28	Down
NUPR1	-1.65741	6.5206e-15	Down
L3MBTL4	-1.65756	1.24194e-27	Down
ACTN2	-1.65895	4.2256e-13	Down
OR2W3	-1.65982	8.64663e-14	Down
VPREB3	-1.65995	3.50129e-09	Down
CPS1	-1.66019	1.4899e-12	Down
DYNLRB2	-1.66384	8.73896e-25	Down
GSTM3	-1.66559	1.26338e-21	Down
KIF6	-1.67505	3.70934e-21	Down
JAKMIP1	-1.67629	7.83197e-17	Down
GATM	-1.67705	1.25707e-17	Down
IGSF9B	-1.67942	4.24191e-26	Down
BCO2	-1.67951	1.15964e-18	Down
SLC1A1	-1.68113	7.95206e-17	Down
CORO2B	-1.68163	1.66364e-16	Down
SALL4	-1.68627	4.22612e-13	Down
DNAH7	-1.68712	4.96675e-27	Down
NKX6-1	-1.68784	0.000189295	Down
SIGLEC11	-1.6889	1.23275e-20	Down
IL7R	-1.69182	6.70934e-09	Down
SPAG5	-1.69653	1.3002e-30	Down
GPR125	-1.69734	2.08753e-36	Down
BBOX1	-1.69955	3.36135e-11	Down
FLRT2	-1.70116	9.09695e-19	Down
RUNX1T1	-1.70342	1.51079e-23	Down
LPAR1	-1.70918	2.0532e-32	Down
PGM5	-1.71008	2.62709e-23	Down
EBF4	-1.71237	3.47162e-12	Down
LRIG1	-1.71395	1.83307e-43	Down
TSPEAR	-1.71399	1.79134e-09	Down
NLRP2	-1.7161	0.000128856	Down
SLC16A2	-1.7168	9.7705e-19	Down
POF1B	-1.71824	6.73996e-09	Down
NEXN	-1.72089	4.42542e-22	Down
MYH11	-1.72168	3.29221e-15	Down
PTX3	-1.72288	1.19098e-30	Down
PLSCR4	-1.7237	2.14344e-36	Down
SLC25A33	-1.72458	3.20905e-41	Down
TWIST2	-1.72789	8.45737e-13	Down
RDH12	-1.73097	2.86687e-21	Down
CYP26B1	-1.73173	2.27929e-13	Down
HTRA3	-1.73188	4.36676e-13	Down
TTC34	-1.73252	8.45263e-23	Down
C1QTNF4	-1.73638	8.14731e-12	Down
CBLC	-1.73813	1.25314e-09	Down
TNFAIP8L3	-1.74032	1.86887e-26	Down
SDPR	-1.74153	3.47527e-17	Down
TSPAN2	-1.74265	8.01853e-26	Down
ACACB	-1.74405	4.25787e-36	Down
SNAI1	-1.74491	4.99006e-21	Down
CNTNAP2	-1.74614	2.1136e-09	Down
SCGB1D2	-1.74692	2.42004e-16	Down
MEOX2	-1.74903	7.92651e-17	Down
PIWIL2	-1.75005	1.4295e-19	Down
CD40LG	-1.75185	4.06085e-11	Down
CD19	-1.75409	1.48826e-05	Down
RGS17	-1.75496	2.0229e-15	Down
CTH	-1.75552	1.61804e-36	Down
GCSAM	-1.75554	2.87831e-22	Down
LRRTM1	-1.7588	1.7628e-05	Down
TENM3	-1.76161	9.78033e-11	Down
TCF7L1	-1.76317	8.32396e-20	Down
NMUR2	-1.76378	4.40865e-10	Down
FAM151A	-1.76397	7.45258e-29	Down
DDIT4L	-1.76433	3.11725e-16	Down
SCNN1B	-1.76446	1.14899e-17	Down
ABCC4	-1.76603	1.00004e-20	Down
CENPJ	-1.76677	2.30868e-28	Down
FHDC1	-1.76798	6.55106e-35	Down
AIF1L	-1.76824	2.48655e-26	Down
PTGDS	-1.7744	1.92808e-09	Down
MB	-1.77479	1.19099e-11	Down
ISM1	-1.77583	1.17818e-16	Down
TFPI	-1.7778	1.90589e-36	Down
IDO1	-1.77848	1.59076e-09	Down
SLC9C1	-1.77934	4.49874e-19	Down
PEG3	-1.7819	4.2085e-24	Down
CES1	-1.782	2.63217e-07	Down
FBXO15	-1.78328	1.46958e-25	Down
CFAP43	-1.78372	2.6062e-27	Down
EGR3	-1.78467	2.17757e-11	Down
OLFM4	-1.78631	2.83076e-09	Down
GCK	-1.79213	3.22517e-10	Down
MAP1LC3C	-1.79265	5.81006e-20	Down
PAX5	-1.79306	8.11505e-05	Down
SPIRE2	-1.79428	3.76191e-30	Down
ENPP1	-1.79689	3.50402e-19	Down
TNXB	-1.79833	3.63032e-24	Down
IRS1	-1.79851	5.4658e-23	Down
WASF3	-1.79908	1.12785e-26	Down
DPY19L2	-1.79929	3.60603e-20	Down
GRIK2	-1.80067	1.11654e-08	Down
PLA2G7	-1.80163	3.47896e-22	Down
CCSER1	-1.80248	2.42549e-26	Down
LRRIQ1	-1.80328	1.33123e-28	Down
CRYAB	-1.80619	7.08892e-26	Down
ALDH1A1	-1.80759	2.93543e-20	Down
DOK6	-1.80909	7.37686e-18	Down
HIF3A	-1.80918	5.69459e-21	Down
CD38	-1.80936	8.72666e-13	Down
BTBD11	-1.80959	9.27846e-17	Down
C1orf168	-1.81365	1.96321e-09	Down
TG	-1.81685	2.82031e-15	Down
BHLHA15	-1.81788	5.59064e-11	Down
LRGUK	-1.82056	8.44093e-22	Down
NTN1	-1.82195	3.0545e-21	Down
WNT4	-1.82348	4.36811e-09	Down
SLC26A9	-1.82669	5.52611e-18	Down
ERBB4	-1.82734	3.08054e-15	Down
SFRP4	-1.82913	1.21905e-06	Down
TBL1Y	-1.8312	0.0239558	Down
ARHGEF28	-1.83927	1.24702e-24	Down
KATNAL2	-1.84126	1.21988e-23	Down
INHBC	-1.8424	1.1178e-12	Down
ADM2	-1.84255	9.45404e-18	Down
STEAP2	-1.84364	1.61201e-18	Down
MAFA	-1.84383	1.9405e-10	Down
RPS6KA6	-1.84409	4.49618e-33	Down
BCL11B	-1.8466	6.13857e-21	Down
TSPAN11	-1.85036	2.26602e-17	Down
CFAP221	-1.85491	8.39286e-30	Down
UGT8	-1.85501	3.56606e-18	Down
KCNAB1	-1.8612	1.1981e-09	Down
ESRRG	-1.8626	9.58036e-20	Down
KIAA1456	-1.86518	1.54006e-32	Down
FCGBP	-1.86689	5.93341e-22	Down
RIMKLA	-1.87018	5.66217e-21	Down
AR	-1.8715	3.18479e-16	Down
PYY	-1.87542	2.63719e-21	Down
JUN	-1.87956	2.95722e-24	Down
TCL1A	-1.8831	3.42249e-05	Down
GOLGA8R	-1.88512	1.50781e-14	Down
SFRP1	-1.88696	7.44162e-09	Down
EGR1	-1.89079	1.34627e-17	Down
ZDHHC11B	-1.89125	4.18097e-26	Down
CCDC173	-1.89197	1.22164e-27	Down
RGS16	-1.89221	9.7278e-29	Down
CYP7B1	-1.89859	6.46521e-29	Down
TSNAXIP1	-1.91268	1.36189e-21	Down
CSF3	-1.91352	1.35062e-06	Down
FGL2	-1.91469	9.59634e-29	Down
HSD11B2	-1.91967	5.43041e-17	Down
BCL2	-1.92091	3.85054e-31	Down
FTCDNL1	-1.9216	1.8391e-37	Down
FRMPD3	-1.92609	7.52133e-17	Down
PRTG	-1.92998	3.18083e-25	Down
BFSP2	-1.93246	1.66217e-15	Down
TIMP4	-1.93375	2.63798e-19	Down
RP11-192H23.4	-1.93401	8.86278e-34	Down
C5orf49	-1.93541	8.16184e-20	Down
RPS6KA5	-1.94071	1.68733e-56	Down
BMP2	-1.94159	6.58776e-28	Down
SUCNR1	-1.94492	6.31517e-19	Down
TLE4	-1.94782	6.03648e-33	Down
ABCA10	-1.95102	8.17199e-31	Down
GAS1	-1.954	1.01517e-19	Down
ANO5	-1.95492	1.62716e-27	Down
SRPX	-1.95684	8.31753e-23	Down
BTBD17	-1.9578	1.1193e-07	Down
TEKT4	-1.96182	5.57426e-11	Down
OSR2	-1.96253	6.22783e-14	Down
FRAS1	-1.9671	7.52147e-23	Down
HSD17B6	-1.96745	8.91474e-11	Down
CCDC178	-1.96834	8.54677e-16	Down
CITED2	-1.96839	5.33713e-31	Down
NPR3	-1.97274	6.62614e-12	Down
FAM46B	-1.97334	4.09334e-29	Down
CYR61	-1.97571	1.85695e-20	Down
C2orf73	-1.97872	2.98029e-27	Down
FMOD	-1.97878	1.75321e-31	Down
FOS	-1.97881	7.25172e-15	Down
SMAD9	-1.98624	8.14518e-27	Down
MT1A	-1.99111	5.52611e-18	Down
KCNJ1	-1.99165	3.58446e-10	Down
HFM1	-1.99218	1.29406e-19	Down
TDRD12	-1.99222	3.84009e-13	Down
CCDC85A	-1.99651	8.87311e-19	Down
GNA14	-1.99762	3.72002e-20	Down
SLC25A15	-1.99831	2.11582e-24	Down
TMEM119	-2.00296	2.32611e-15	Down
PYGM	-2.00729	4.27411e-14	Down
COLEC12	-2.01152	5.22531e-16	Down
MAFB	-2.01444	4.57951e-42	Down
KCND3	-2.01922	5.10989e-20	Down
TOX	-2.02389	3.1848e-16	Down
MAMDC2	-2.02517	2.41384e-24	Down
SDK2	-2.02658	4.66443e-20	Down
PFKFB1	-2.02661	2.05012e-28	Down
EDARADD	-2.03114	1.58302e-20	Down
IQGAP2	-2.036	2.18965e-18	Down
NR4A1	-2.03886	8.68866e-15	Down
SOX5	-2.03926	6.51753e-34	Down
SLC24A3	-2.04305	9.17588e-20	Down
FGF11	-2.0485	9.09893e-16	Down
TRIM58	-2.0509	3.47104e-16	Down
CCDC146	-2.05128	1.16228e-36	Down
HAND2	-2.05209	2.64343e-13	Down
LIX1	-2.05633	4.76164e-08	Down
RAP1GAP	-2.06398	2.44144e-27	Down
SMR3A	-2.06756	1.48059e-12	Down
SMCO3	-2.07113	4.30972e-23	Down
SHANK2	-2.07477	7.25242e-27	Down
TDRD6	-2.07708	1.81041e-25	Down
DACT2	-2.08241	1.0782e-11	Down
MAT1A	-2.08249	7.09735e-11	Down
IYD	-2.083	9.02856e-15	Down
KCTD8	-2.08421	9.46347e-15	Down
FXYD1	-2.09666	2.56906e-22	Down
GRAMD2	-2.10388	2.13001e-29	Down
HMCN2	-2.10545	1.6681e-22	Down
BRSK2	-2.10703	4.4723e-27	Down
ATP4A	-2.10797	1.32698e-14	Down
CR2	-2.11589	1.35438e-07	Down
CLMN	-2.11897	1.61628e-35	Down
SFRP2	-2.12253	2.61742e-05	Down
TRPM5	-2.12349	2.12041e-18	Down
C11orf74	-2.12462	3.8869e-45	Down
ARC	-2.12558	2.96069e-10	Down
C10orf107	-2.13214	3.04035e-13	Down
ALDH1A2	-2.13228	2.33721e-21	Down
CP	-2.13448	1.30735e-10	Down
AGPAT4	-2.14119	1.86812e-40	Down
NDNF	-2.15059	9.88948e-19	Down
TBC1D4	-2.15291	4.31537e-41	Down
PLA2G4F	-2.15393	3.31503e-15	Down
COL25A1	-2.15714	4.2351e-15	Down
EYA4	-2.15747	4.15244e-10	Down
SLC6A16	-2.15851	4.1227e-31	Down
ANKK1	-2.1597	8.69704e-26	Down
SYNE1	-2.16109	4.54743e-32	Down
ACKR2	-2.16489	1.00678e-39	Down
CNTN3	-2.16686	4.16327e-13	Down
ZBTB16	-2.16835	6.84835e-23	Down
DIO2	-2.16849	1.74623e-23	Down
BARX2	-2.17161	5.86353e-13	Down
GPR97	-2.17245	4.89165e-23	Down
KLK3	-2.17962	1.56804e-07	Down
PQLC2L	-2.1827	2.05292e-25	Down
TMEM253	-2.18802	1.48159e-27	Down
ADAM22	-2.18838	8.30584e-32	Down
HSPB6	-2.19136	4.57107e-25	Down
ABCA6	-2.19607	2.06605e-27	Down
GALNT9	-2.1976	5.67566e-16	Down
HKDC1	-2.19793	8.44241e-18	Down
PDGFRA	-2.19958	4.10912e-14	Down
GHR	-2.20047	8.40286e-38	Down
DEPTOR	-2.20077	1.1831e-31	Down
FMO1	-2.20139	4.33877e-19	Down
FERMT1	-2.2063	2.67753e-21	Down
FLNC	-2.20794	2.76723e-21	Down
LRP2	-2.20919	6.3342e-17	Down
ABCC8	-2.20927	2.54771e-08	Down
C9orf24	-2.20941	4.5417e-25	Down
RAG1	-2.21152	8.62388e-24	Down
HOGA1	-2.21173	2.40044e-15	Down
MYOT	-2.2215	1.82338e-22	Down
TBX1	-2.22339	5.58158e-21	Down
METTL24	-2.22633	9.7481e-19	Down
TRIM50	-2.22775	2.02661e-15	Down
LIPC	-2.23162	1.40819e-18	Down
HBA1	-2.23167	5.04309e-21	Down
WISP2	-2.23383	6.84312e-11	Down
C6orf141	-2.2339	2.17299e-18	Down
SAMD5	-2.23679	7.97772e-22	Down
GJB6	-2.23759	9.98877e-17	Down
LAMA2	-2.24115	1.06882e-20	Down
BHLHE22	-2.24588	1.41973e-16	Down
C1S	-2.24716	5.1548e-15	Down
KY	-2.2487	3.49696e-23	Down
GOLGA8Q	-2.24896	9.81276e-14	Down
SLC29A4	-2.25085	1.44366e-23	Down
CD300LG	-2.25278	5.94636e-14	Down
ZNF831	-2.25519	3.27692e-17	Down
LAYN	-2.25579	3.02014e-43	Down
ANKS1B	-2.26844	1.05758e-38	Down
CDON	-2.27406	1.08829e-26	Down
LGI3	-2.27477	6.29779e-17	Down
AQP4	-2.28188	2.92185e-13	Down
CSGALNACT1	-2.28206	2.34537e-40	Down
ODF3L1	-2.28258	8.80538e-16	Down
PLP1	-2.28547	6.07431e-08	Down
TMOD1	-2.28703	5.43476e-22	Down
MAGEL2	-2.28767	9.75801e-16	Down
NECAB1	-2.2962	3.73464e-33	Down
FAM3B	-2.30158	5.99073e-21	Down
HLF	-2.30649	3.57287e-20	Down
DDX43	-2.30693	7.02611e-12	Down
FAM124A	-2.30733	2.37295e-34	Down
CYP17A1	-2.31016	4.52049e-28	Down
UTS2R	-2.31204	1.74062e-11	Down
CLUL1	-2.31821	4.31238e-32	Down
HMGCS2	-2.31932	1.47946e-10	Down
FAM181B	-2.32122	4.20246e-24	Down
CDHR3	-2.32787	6.95325e-53	Down
KIF1A	-2.33064	2.63824e-11	Down
IL20RA	-2.33375	5.02042e-27	Down
NAT16	-2.35454	1.53993e-10	Down
CHGA	-2.35622	6.58133e-10	Down
EFEMP1	-2.35816	1.37191e-26	Down
USH1C	-2.35822	2.486e-11	Down
SORBS2	-2.36459	9.508e-31	Down
ARHGAP24	-2.36965	1.09874e-28	Down
NEGR1	-2.37844	5.42978e-27	Down
LRRC7	-2.38511	3.92583e-27	Down
COL4A6	-2.39247	3.19762e-19	Down
BLK	-2.39306	2.22378e-12	Down
ANGPTL1	-2.39493	2.60457e-27	Down
GOLGA8M	-2.40124	4.50267e-16	Down
SBSPON	-2.41364	1.5635e-39	Down
RANBP3L	-2.41382	1.72115e-27	Down
SGCD	-2.41487	1.59876e-16	Down
APOA1	-2.41518	6.85146e-15	Down
SOD3	-2.41578	7.48825e-27	Down
HBA2	-2.41905	1.33035e-24	Down
GPR83	-2.42654	2.93543e-20	Down
GABRB3	-2.4307	1.4452e-13	Down
CCL19	-2.43105	7.36127e-07	Down
KCNIP4	-2.43323	4.71337e-46	Down
ADAM33	-2.43573	8.17199e-31	Down
RSPO3	-2.436	8.47616e-23	Down
MT1M	-2.43773	4.14848e-19	Down
COLEC10	-2.44088	2.98746e-32	Down
LRRC4C	-2.45845	1.95062e-23	Down
[truncated: 254 more rows]
