# Supplementary material for: Progression Risk Assessment of Post-surgical Papillary Thyroid Carcinoma Based on Circular RNA-Associated Competing Endogenous RNA Mechanisms
Source: Front Cell Dev Biol. 2021 Jan 21;8:606327. doi: 10.3389/fcell.2020.606327 (PMC7859334; doi:10.3389/fcell.2020.606327)
Supplement: Supplementary file 1 [file Data_Sheet_1.ZIP › Supplementary materials/Table S4.xlsx]

## Sheet: Sheet1
Table S4. The binding miRNAs of circRNAs predicted by Circular RNA Interactome
circRNA ID	circRNA regulation	miRNA ID	miRNA regulation
hsa_circ_0072088	Up	hsa-miR-1270	Down
hsa_circ_0003892	Up	hsa-miR-326	Down
hsa_circ_0003892	Up	hsa-miR-486-3p	Down
hsa_circ_0003645	Up	hsa-miR-1179	Down
hsa_circ_0003645	Up	hsa-miR-139-3p	Down
hsa_circ_0004458	Up	hsa-miR-1270	Down
hsa_circ_0089153	Up	hsa-miR-139-3p	Down
hsa_circ_0089153	Up	hsa-miR-326	Down
hsa_circ_0005699	Up	hsa-miR-1179	Down
hsa_circ_0005699	Up	hsa-miR-139-3p	Down
hsa_circ_0005699	Up	hsa-miR-369-5p	Down
hsa_circ_0050486	Up	hsa-miR-1270	Down
hsa_circ_0062389	Up	hsa-miR-1179	Down
hsa_circ_0001955	Up	hsa-miR-326	Down
hsa_circ_0028198	Up	hsa-miR-1179	Down
hsa_circ_0002111	Up	hsa-miR-1270	Down
hsa_circ_0064324	Up	hsa-miR-1270	Down
hsa_circ_0092275	Up	hsa-miR-1179	Down
hsa_circ_0000512	Up	hsa-miR-326	Down
hsa_circ_0074854	Up	hsa-miR-1179	Down
hsa_circ_0074854	Up	hsa-miR-654-3p	Down
hsa_circ_0069104	Up	hsa-miR-1270	Down
hsa_circ_0028196	Up	hsa-miR-1179	Down
hsa_circ_0008616	Up	hsa-miR-1270	Down
hsa_circ_0008616	Up	hsa-miR-326	Down
hsa_circ_0008616	Up	hsa-miR-486-3p	Down
hsa_circ_0005397	Up	hsa-miR-326	Down
hsa_circ_0076251	Up	hsa-miR-369-5p	Down
hsa_circ_0007478	Up	hsa-miR-1258	Down
hsa_circ_0007478	Up	hsa-miR-486-3p	Down
hsa_circ_0000515	Up	hsa-miR-1258	Down
hsa_circ_0000515	Up	hsa-miR-326	Down
hsa_circ_0001658	Up	hsa-miR-1179	Down
hsa_circ_0001658	Up	hsa-miR-1258	Down
hsa_circ_0001658	Up	hsa-miR-1270	Down
hsa_circ_0001658	Up	hsa-miR-139-5p	Down
hsa_circ_0001658	Up	hsa-miR-142-5p	Down
hsa_circ_0001658	Up	hsa-miR-326	Down
hsa_circ_0001658	Up	hsa-miR-337-3p	Down
hsa_circ_0001658	Up	hsa-miR-369-5p	Down
hsa_circ_0001658	Up	hsa-miR-486-3p	Down
hsa_circ_0001658	Up	hsa-miR-577	Down
hsa_circ_0001658	Up	hsa-miR-654-3p	Down
hsa_circ_0004315	Up	hsa-miR-1270	Down
hsa_circ_0004315	Up	hsa-miR-654-3p	Down
hsa_circ_0001806	Up	hsa-miR-486-3p	Down
hsa_circ_0001806	Up	hsa-miR-577	Down
hsa_circ_0091894	Up	hsa-miR-486-3p	Down
hsa_circ_0014879	Up	hsa-miR-1258	Down
hsa_circ_0007146	Up	hsa-miR-139-3p	Down
hsa_circ_0082182	Up	hsa-miR-1270	Down
hsa_circ_0082182	Up	hsa-miR-326	Down
hsa_circ_0005785	Up	hsa-miR-1179	Down
hsa_circ_0061137	Up	hsa-miR-326	Down
hsa_circ_0061137	Up	hsa-miR-337-3p	Down
hsa_circ_0061137	Up	hsa-miR-486-3p	Down
hsa_circ_0000660	Up	hsa-miR-486-3p	Down
hsa_circ_0009172	Up	hsa-miR-1179	Down
hsa_circ_0009172	Up	hsa-miR-486-3p	Down
hsa_circ_0009172	Up	hsa-miR-654-3p	Down
hsa_circ_0004599	Up	hsa-miR-577	Down
hsa_circ_0064557	Up	hsa-miR-1179	Down
hsa_circ_0064557	Up	hsa-miR-486-3p	Down
hsa_circ_0078738	Up	hsa-miR-142-5p	Down
hsa_circ_0092299	Up	hsa-miR-486-3p	Down
hsa_circ_0022505	Up	hsa-miR-1270	Down
hsa_circ_0077526	Up	hsa-miR-1270	Down
hsa_circ_0038718	Up	hsa-miR-139-3p	Down
hsa_circ_0008784	Up	hsa-miR-1270	Down
hsa_circ_0008784	Up	hsa-miR-139-5p	Down
hsa_circ_0008784	Up	hsa-miR-337-3p	Down
hsa_circ_0000228	Up	hsa-miR-337-3p	Down
hsa_circ_0000228	Up	hsa-miR-654-3p	Down
hsa_circ_0088046	Up	hsa-miR-1270	Down
hsa_circ_0000965	Up	hsa-miR-1270	Down
hsa_circ_0000965	Up	hsa-miR-139-5p	Down
hsa_circ_0000965	Up	hsa-miR-142-5p	Down
hsa_circ_0000965	Up	hsa-miR-326	Down
hsa_circ_0084443	Up	hsa-miR-1179	Down
hsa_circ_0084443	Up	hsa-miR-654-3p	Down
hsa_circ_0000754	Up	hsa-miR-1270	Down
hsa_circ_0007196	Up	hsa-miR-326	Down
hsa_circ_0081342	Up	hsa-miR-1270	Down
hsa_circ_0081342	Up	hsa-miR-486-3p	Down
hsa_circ_0000282	Up	hsa-miR-1179	Down
hsa_circ_0000282	Up	hsa-miR-142-5p	Down
hsa_circ_0000282	Up	hsa-miR-577	Down
hsa_circ_0000282	Up	hsa-miR-654-3p	Down
hsa_circ_0001917	Up	hsa-miR-139-5p	Down
hsa_circ_0008354	Down	hsa-miR-146b-3p	Up
hsa_circ_0007292	Down	hsa-miR-508-3p	Up
hsa_circ_0049271	Down	hsa-miR-146b-3p	Up
hsa_circ_0015278	Down	hsa-miR-508-3p	Up
