# Supplementary material for: Progression Risk Assessment of Post-surgical Papillary Thyroid Carcinoma Based on Circular RNA-Associated Competing Endogenous RNA Mechanisms
Source: Front Cell Dev Biol. 2021 Jan 21;8:606327. doi: 10.3389/fcell.2020.606327 (PMC7859334; doi:10.3389/fcell.2020.606327)
Supplement: Supplementary file 1 [file Data_Sheet_1.ZIP › Supplementary materials/Table S5.xlsx]

## Sheet: Sheet1
Table S5. The target mRNAs of differentially expressed miRNAs predicted by miRWalk 3.0
miRNA ID	miRNA regulation	Gene symbol	mRNA regulation
hsa-miR-1179	Down	ADAM12	Up
hsa-miR-1179	Down	APLN	Up
hsa-miR-1179	Down	BAIAP3	Up
hsa-miR-1179	Down	CCND1	Up
hsa-miR-1179	Down	CENPU	Up
hsa-miR-1179	Down	CYP1B1	Up
hsa-miR-1179	Down	DUSP4	Up
hsa-miR-1179	Down	EREG	Up
hsa-miR-1179	Down	FOLH1	Up
hsa-miR-1179	Down	HRH1	Up
hsa-miR-1179	Down	KCNQ3	Up
hsa-miR-1179	Down	MCAM	Up
hsa-miR-1179	Down	MMP10	Up
hsa-miR-1179	Down	MYEF2	Up
hsa-miR-1179	Down	PKP2	Up
hsa-miR-1179	Down	RNF24	Up
hsa-miR-1179	Down	SDC3	Up
hsa-miR-1179	Down	TLCD1	Up
hsa-miR-1179	Down	TNFSF11	Up
hsa-miR-1258	Down	ABCC11	Up
hsa-miR-1258	Down	ADTRP	Up
hsa-miR-1258	Down	AFF2	Up
hsa-miR-1258	Down	ANKRD22	Up
hsa-miR-1258	Down	APLN	Up
hsa-miR-1258	Down	ARNTL2	Up
hsa-miR-1258	Down	ASF1B	Up
hsa-miR-1258	Down	CAMK1G	Up
hsa-miR-1258	Down	CBLN1	Up
hsa-miR-1258	Down	CDH6	Up
hsa-miR-1258	Down	CDKN1A	Up
hsa-miR-1258	Down	CHST6	Up
hsa-miR-1258	Down	CLDN1	Up
hsa-miR-1258	Down	DSC3	Up
hsa-miR-1258	Down	DTL	Up
hsa-miR-1258	Down	DUSP13	Up
hsa-miR-1258	Down	DUSP4	Up
hsa-miR-1258	Down	ENC1	Up
hsa-miR-1258	Down	ENTPD1	Up
hsa-miR-1258	Down	EPHA10	Up
hsa-miR-1258	Down	FGF1	Up
hsa-miR-1258	Down	GGCT	Up
hsa-miR-1258	Down	GJC1	Up
hsa-miR-1258	Down	GOLGA7B	Up
hsa-miR-1258	Down	HRK	Up
hsa-miR-1258	Down	IGF2BP2	Up
hsa-miR-1258	Down	LONRF2	Up
hsa-miR-1258	Down	MCM10	Up
hsa-miR-1258	Down	MEX3A	Up
hsa-miR-1258	Down	NRP2	Up
hsa-miR-1258	Down	NXPH4	Up
hsa-miR-1258	Down	PDZD7	Up
hsa-miR-1258	Down	PIANP	Up
hsa-miR-1258	Down	RAPGEF5	Up
hsa-miR-1258	Down	SEL1L3	Up
hsa-miR-1258	Down	SIGLEC6	Up
hsa-miR-1258	Down	SLC30A2	Up
hsa-miR-1258	Down	SLC34A2	Up
hsa-miR-1258	Down	SLC35F2	Up
hsa-miR-1258	Down	SPC24	Up
hsa-miR-1258	Down	SYNDIG1L	Up
hsa-miR-1258	Down	TMEM215	Up
hsa-miR-1258	Down	TNC	Up
hsa-miR-1258	Down	TNFSF15	Up
hsa-miR-1258	Down	TSC22D1	Up
hsa-miR-1258	Down	UBE2QL1	Up
hsa-miR-1258	Down	UNC5B	Up
hsa-miR-1258	Down	UPP1	Up
hsa-miR-1258	Down	VSIG1	Up
hsa-miR-1258	Down	VTCN1	Up
hsa-miR-1270	Down	ABCG4	Up
hsa-miR-1270	Down	ABHD17C	Up
hsa-miR-1270	Down	ABR	Up
hsa-miR-1270	Down	ALK	Up
hsa-miR-1270	Down	ANKRD22	Up
hsa-miR-1270	Down	ARSI	Up
hsa-miR-1270	Down	ATP11A	Up
hsa-miR-1270	Down	BID	Up
hsa-miR-1270	Down	BRINP2	Up
hsa-miR-1270	Down	C1orf226	Up
hsa-miR-1270	Down	C2orf54	Up
hsa-miR-1270	Down	CA12	Up
hsa-miR-1270	Down	CBLN1	Up
hsa-miR-1270	Down	CD1A	Up
hsa-miR-1270	Down	CD207	Up
hsa-miR-1270	Down	CDH6	Up
hsa-miR-1270	Down	CEACAM6	Up
hsa-miR-1270	Down	CELF4	Up
hsa-miR-1270	Down	CLSPN	Up
hsa-miR-1270	Down	CNTD2	Up
hsa-miR-1270	Down	COL8A2	Up
hsa-miR-1270	Down	CTSS	Up
hsa-miR-1270	Down	DAPK2	Up
hsa-miR-1270	Down	DPP10	Up
hsa-miR-1270	Down	DTX4	Up
hsa-miR-1270	Down	DUSP13	Up
hsa-miR-1270	Down	E2F1	Up
hsa-miR-1270	Down	EDIL3	Up
hsa-miR-1270	Down	ENTPD1	Up
hsa-miR-1270	Down	EPHA10	Up
hsa-miR-1270	Down	ERBB3	Up
hsa-miR-1270	Down	ETNK2	Up
hsa-miR-1270	Down	ETV1	Up
hsa-miR-1270	Down	ETV4	Up
hsa-miR-1270	Down	F2RL2	Up
hsa-miR-1270	Down	FAM84A	Up
hsa-miR-1270	Down	FGF1	Up
hsa-miR-1270	Down	FRMD3	Up
hsa-miR-1270	Down	FRMD5	Up
hsa-miR-1270	Down	GGT6	Up
hsa-miR-1270	Down	GLS2	Up
hsa-miR-1270	Down	GOLGA7B	Up
hsa-miR-1270	Down	GRM4	Up
hsa-miR-1270	Down	HES2	Up
hsa-miR-1270	Down	HMGA2	Up
hsa-miR-1270	Down	HRH1	Up
hsa-miR-1270	Down	IL17RD	Up
hsa-miR-1270	Down	KCNJ2	Up
hsa-miR-1270	Down	KCNQ3	Up
hsa-miR-1270	Down	KCNV1	Up
hsa-miR-1270	Down	KLHDC8A	Up
hsa-miR-1270	Down	KRT80	Up
hsa-miR-1270	Down	LMO3	Up
hsa-miR-1270	Down	LPAR5	Up
hsa-miR-1270	Down	LZTS1	Up
hsa-miR-1270	Down	MAP7D2	Up
hsa-miR-1270	Down	MCAM	Up
hsa-miR-1270	Down	MELK	Up
hsa-miR-1270	Down	MILR1	Up
hsa-miR-1270	Down	MMP16	Up
hsa-miR-1270	Down	MYEF2	Up
hsa-miR-1270	Down	NFAM1	Up
hsa-miR-1270	Down	NPTX2	Up
hsa-miR-1270	Down	OPCML	Up
hsa-miR-1270	Down	P4HA2	Up
hsa-miR-1270	Down	PDE1C	Up
hsa-miR-1270	Down	PDE4C	Up
hsa-miR-1270	Down	PDZD7	Up
hsa-miR-1270	Down	PELI1	Up
hsa-miR-1270	Down	PLAUR	Up
hsa-miR-1270	Down	PSD3	Up
hsa-miR-1270	Down	PSG1	Up
hsa-miR-1270	Down	RASGRF1	Up
hsa-miR-1270	Down	RBFOX1	Up
hsa-miR-1270	Down	RMI2	Up
hsa-miR-1270	Down	RUNX1	Up
hsa-miR-1270	Down	S100A1	Up
hsa-miR-1270	Down	SAA2	Up
hsa-miR-1270	Down	SCD	Up
hsa-miR-1270	Down	SCN1B	Up
hsa-miR-1270	Down	SDR16C5	Up
hsa-miR-1270	Down	SEC14L6	Up
hsa-miR-1270	Down	SERPINA1	Up
hsa-miR-1270	Down	SHISA6	Up
hsa-miR-1270	Down	SIGLEC6	Up
hsa-miR-1270	Down	SLC30A2	Up
hsa-miR-1270	Down	SLC6A1	Up
hsa-miR-1270	Down	SLC6A20	Up
hsa-miR-1270	Down	SNAP25	Up
hsa-miR-1270	Down	SSTR3	Up
hsa-miR-1270	Down	ST8SIA4	Up
hsa-miR-1270	Down	STK32A	Up
hsa-miR-1270	Down	STMN2	Up
hsa-miR-1270	Down	SULT4A1	Up
hsa-miR-1270	Down	SYN1	Up
hsa-miR-1270	Down	SYTL5	Up
hsa-miR-1270	Down	TBC1D2	Up
hsa-miR-1270	Down	TGFBI	Up
hsa-miR-1270	Down	TGFBR1	Up
hsa-miR-1270	Down	TGM2	Up
hsa-miR-1270	Down	TIAM1	Up
hsa-miR-1270	Down	TMEM154	Up
hsa-miR-1270	Down	TNIK	Up
hsa-miR-1270	Down	TP63	Up
hsa-miR-1270	Down	TPD52L1	Up
hsa-miR-1270	Down	TRIM36	Up
hsa-miR-1270	Down	TSC22D1	Up
hsa-miR-1270	Down	TUBB3	Up
hsa-miR-1270	Down	TUSC3	Up
hsa-miR-1270	Down	VTCN1	Up
hsa-miR-1270	Down	XPR1	Up
hsa-miR-1270	Down	ZMAT3	Up
hsa-miR-139-3p	Down	ACBD7	Up
hsa-miR-139-3p	Down	ADTRP	Up
hsa-miR-139-3p	Down	APLNR	Up
hsa-miR-139-3p	Down	ARSI	Up
hsa-miR-139-3p	Down	ATP11A	Up
hsa-miR-139-3p	Down	BRINP2	Up
hsa-miR-139-3p	Down	C10orf67	Up
hsa-miR-139-3p	Down	C16orf45	Up
hsa-miR-139-3p	Down	C17orf107	Up
hsa-miR-139-3p	Down	CC2D2B	Up
hsa-miR-139-3p	Down	CCND1	Up
hsa-miR-139-3p	Down	CD207	Up
hsa-miR-139-3p	Down	CD44	Up
hsa-miR-139-3p	Down	CDH3	Up
hsa-miR-139-3p	Down	CDH4	Up
hsa-miR-139-3p	Down	CDKN2A	Up
hsa-miR-139-3p	Down	CELF4	Up
hsa-miR-139-3p	Down	CLSPN	Up
hsa-miR-139-3p	Down	CMTM3	Up
hsa-miR-139-3p	Down	COL8A1	Up
hsa-miR-139-3p	Down	CRABP2	Up
hsa-miR-139-3p	Down	CSMD1	Up
hsa-miR-139-3p	Down	CTSS	Up
hsa-miR-139-3p	Down	CX3CL1	Up
hsa-miR-139-3p	Down	CYP2S1	Up
hsa-miR-139-3p	Down	DAPK2	Up
hsa-miR-139-3p	Down	DMBX1	Up
hsa-miR-139-3p	Down	DUSP13	Up
hsa-miR-139-3p	Down	ECM1	Up
hsa-miR-139-3p	Down	ERP27	Up
hsa-miR-139-3p	Down	ETV1	Up
hsa-miR-139-3p	Down	F2R	Up
hsa-miR-139-3p	Down	FAM178B	Up
hsa-miR-139-3p	Down	FAM19A5	Up
hsa-miR-139-3p	Down	FAXC	Up
hsa-miR-139-3p	Down	FOLH1	Up
hsa-miR-139-3p	Down	FUT3	Up
hsa-miR-139-3p	Down	GALNT5	Up
hsa-miR-139-3p	Down	GJC1	Up
hsa-miR-139-3p	Down	GRHL3	Up
hsa-miR-139-3p	Down	HPCAL4	Up
hsa-miR-139-3p	Down	HRK	Up
hsa-miR-139-3p	Down	IFITM10	Up
hsa-miR-139-3p	Down	ITGA3	Up
hsa-miR-139-3p	Down	KRT80	Up
hsa-miR-139-3p	Down	LDLRAD3	Up
hsa-miR-139-3p	Down	LEMD1	Up
hsa-miR-139-3p	Down	LMO3	Up
hsa-miR-139-3p	Down	LOXL2	Up
hsa-miR-139-3p	Down	LYPD1	Up
hsa-miR-139-3p	Down	LZTS1	Up
hsa-miR-139-3p	Down	MANEAL	Up
hsa-miR-139-3p	Down	MCEMP1	Up
hsa-miR-139-3p	Down	MDFI	Up
hsa-miR-139-3p	Down	MGAT3	Up
hsa-miR-139-3p	Down	MPZL2	Up
hsa-miR-139-3p	Down	MXRA8	Up
hsa-miR-139-3p	Down	MYEF2	Up
hsa-miR-139-3p	Down	NOX4	Up
hsa-miR-139-3p	Down	OPCML	Up
hsa-miR-139-3p	Down	PAQR4	Up
hsa-miR-139-3p	Down	PDE5A	Up
hsa-miR-139-3p	Down	PERP	Up
hsa-miR-139-3p	Down	PIANP	Up
hsa-miR-139-3p	Down	PKMYT1	Up
hsa-miR-139-3p	Down	PLXDC1	Up
hsa-miR-139-3p	Down	POU2F3	Up
hsa-miR-139-3p	Down	PPP1R1B	Up
hsa-miR-139-3p	Down	PRMT8	Up
hsa-miR-139-3p	Down	PRSS23	Up
hsa-miR-139-3p	Down	PSD2	Up
hsa-miR-139-3p	Down	PSD3	Up
hsa-miR-139-3p	Down	RAPGEF5	Up
hsa-miR-139-3p	Down	RASGRF1	Up
hsa-miR-139-3p	Down	RIMS2	Up
hsa-miR-139-3p	Down	RNF24	Up
hsa-miR-139-3p	Down	SCG5	Up
hsa-miR-139-3p	Down	SDC4	Up
hsa-miR-139-3p	Down	SFN	Up
hsa-miR-139-3p	Down	SFTPA1	Up
hsa-miR-139-3p	Down	SHISA6	Up
hsa-miR-139-3p	Down	SIGLEC6	Up
hsa-miR-139-3p	Down	SLC30A2	Up
hsa-miR-139-3p	Down	SLC6A1	Up
hsa-miR-139-3p	Down	SLC6A14	Up
hsa-miR-139-3p	Down	SLIT1	Up
hsa-miR-139-3p	Down	SPATA9	Up
hsa-miR-139-3p	Down	SPC24	Up
hsa-miR-139-3p	Down	SPOCK2	Up
hsa-miR-139-3p	Down	SPTBN2	Up
hsa-miR-139-3p	Down	SRCIN1	Up
hsa-miR-139-3p	Down	SRL	Up
hsa-miR-139-3p	Down	STRA6	Up
hsa-miR-139-3p	Down	SULT4A1	Up
hsa-miR-139-3p	Down	TESC	Up
hsa-miR-139-3p	Down	TLCD1	Up
hsa-miR-139-3p	Down	TMPRSS4	Up
hsa-miR-139-3p	Down	TPD52L1	Up
hsa-miR-139-3p	Down	TREM1	Up
hsa-miR-139-3p	Down	TTC39B	Up
hsa-miR-139-3p	Down	TUSC3	Up
hsa-miR-139-3p	Down	VSIG1	Up
hsa-miR-139-3p	Down	VTCN1	Up
hsa-miR-139-3p	Down	WNT3	Up
hsa-miR-139-3p	Down	XPR1	Up
hsa-miR-139-5p	Down	ABCC11	Up
hsa-miR-139-5p	Down	ACBD7	Up
hsa-miR-139-5p	Down	APLNR	Up
hsa-miR-139-5p	Down	ATP11A	Up
hsa-miR-139-5p	Down	CD300LF	Up
hsa-miR-139-5p	Down	CD70	Up
hsa-miR-139-5p	Down	CDH2	Up
hsa-miR-139-5p	Down	CDH4	Up
hsa-miR-139-5p	Down	CENPU	Up
hsa-miR-139-5p	Down	CHI3L1	Up
hsa-miR-139-5p	Down	CLDN16	Up
hsa-miR-139-5p	Down	CLSPN	Up
hsa-miR-139-5p	Down	CTSS	Up
hsa-miR-139-5p	Down	CYSLTR2	Up
hsa-miR-139-5p	Down	DDB2	Up
hsa-miR-139-5p	Down	DMBX1	Up
hsa-miR-139-5p	Down	DTX4	Up
hsa-miR-139-5p	Down	DUSP13	Up
hsa-miR-139-5p	Down	DUSP4	Up
hsa-miR-139-5p	Down	DUSP5	Up
hsa-miR-139-5p	Down	ENDOD1	Up
hsa-miR-139-5p	Down	ENTPD1	Up
hsa-miR-139-5p	Down	EPHX3	Up
hsa-miR-139-5p	Down	ERBB3	Up
hsa-miR-139-5p	Down	EVA1A	Up
hsa-miR-139-5p	Down	FAXC	Up
hsa-miR-139-5p	Down	FGF1	Up
hsa-miR-139-5p	Down	FRMD3	Up
hsa-miR-139-5p	Down	GABRG3	Up
hsa-miR-139-5p	Down	GJC1	Up
hsa-miR-139-5p	Down	GOLGA7B	Up
hsa-miR-139-5p	Down	GRIK3	Up
hsa-miR-139-5p	Down	HDAC9	Up
hsa-miR-139-5p	Down	HES6	Up
hsa-miR-139-5p	Down	HEY2	Up
hsa-miR-139-5p	Down	HPSE2	Up
hsa-miR-139-5p	Down	HRK	Up
hsa-miR-139-5p	Down	IGF2BP2	Up
hsa-miR-139-5p	Down	IGFL2	Up
hsa-miR-139-5p	Down	IL17RD	Up
hsa-miR-139-5p	Down	LDLRAD3	Up
hsa-miR-139-5p	Down	LIPH	Up
hsa-miR-139-5p	Down	LONRF2	Up
hsa-miR-139-5p	Down	MACROD2	Up
hsa-miR-139-5p	Down	MCAM	Up
hsa-miR-139-5p	Down	MKRN2OS	Up
hsa-miR-139-5p	Down	MMP16	Up
hsa-miR-139-5p	Down	MYEOV	Up
hsa-miR-139-5p	Down	MYOM3	Up
hsa-miR-139-5p	Down	NFAM1	Up
hsa-miR-139-5p	Down	NFE2L3	Up
hsa-miR-139-5p	Down	P2RY6	Up
hsa-miR-139-5p	Down	PDE4C	Up
hsa-miR-139-5p	Down	PNP	Up
hsa-miR-139-5p	Down	PRND	Up
hsa-miR-139-5p	Down	PRSS23	Up
hsa-miR-139-5p	Down	PSD3	Up
hsa-miR-139-5p	Down	RIMS2	Up
hsa-miR-139-5p	Down	RUNX2	Up
hsa-miR-139-5p	Down	SDC4	Up
hsa-miR-139-5p	Down	SERPINA1	Up
hsa-miR-139-5p	Down	SFN	Up
hsa-miR-139-5p	Down	SIGLEC6	Up
hsa-miR-139-5p	Down	SLC12A5	Up
hsa-miR-139-5p	Down	SLITRK4	Up
hsa-miR-139-5p	Down	SOX11	Up
hsa-miR-139-5p	Down	SPHK1	Up
hsa-miR-139-5p	Down	SPOCK2	Up
hsa-miR-139-5p	Down	SREBF1	Up
hsa-miR-139-5p	Down	ST8SIA4	Up
hsa-miR-139-5p	Down	SYT12	Up
hsa-miR-139-5p	Down	TBC1D2	Up
hsa-miR-139-5p	Down	TMEM92	Up
hsa-miR-139-5p	Down	TP63	Up
hsa-miR-139-5p	Down	TRABD2A	Up
hsa-miR-139-5p	Down	TREM1	Up
hsa-miR-139-5p	Down	TUSC3	Up
hsa-miR-139-5p	Down	VSIG1	Up
hsa-miR-142-5p	Down	C2CD4A	Up
hsa-miR-142-5p	Down	GLS2	Up
hsa-miR-142-5p	Down	MTHFD1L	Up
hsa-miR-142-5p	Down	SHC3	Up
hsa-miR-146b-3p	Up	ABCC4	Down
hsa-miR-146b-3p	Up	ACKR2	Down
hsa-miR-146b-3p	Up	ACKR3	Down
hsa-miR-146b-3p	Up	ACSF2	Down
hsa-miR-146b-3p	Up	ADIG	Down
hsa-miR-146b-3p	Up	ADPRHL1	Down
hsa-miR-146b-3p	Up	AGPAT4	Down
hsa-miR-146b-3p	Up	ANGPTL1	Down
hsa-miR-146b-3p	Up	ANKRD9	Down
hsa-miR-146b-3p	Up	ANTXR1	Down
hsa-miR-146b-3p	Up	AR	Down
hsa-miR-146b-3p	Up	ARC	Down
hsa-miR-146b-3p	Up	ARHGAP24	Down
hsa-miR-146b-3p	Up	ASGR1	Down
hsa-miR-146b-3p	Up	BDKRB2	Down
hsa-miR-146b-3p	Up	BTBD11	Down
hsa-miR-146b-3p	Up	C15orf59	Down
hsa-miR-146b-3p	Up	C5orf49	Down
hsa-miR-146b-3p	Up	CACNB4	Down
hsa-miR-146b-3p	Up	CAMK1D	Down
hsa-miR-146b-3p	Up	CASZ1	Down
hsa-miR-146b-3p	Up	CCDC146	Down
hsa-miR-146b-3p	Up	CCL28	Down
hsa-miR-146b-3p	Up	CD38	Down
hsa-miR-146b-3p	Up	CECR2	Down
hsa-miR-146b-3p	Up	CHRNA4	Down
hsa-miR-146b-3p	Up	CIB4	Down
hsa-miR-146b-3p	Up	CLCNKB	Down
hsa-miR-146b-3p	Up	CLEC17A	Down
hsa-miR-146b-3p	Up	CLEC4E	Down
hsa-miR-146b-3p	Up	CLMN	Down
hsa-miR-146b-3p	Up	CLSTN2	Down
hsa-miR-146b-3p	Up	CNR2	Down
hsa-miR-146b-3p	Up	CNTN5	Down
hsa-miR-146b-3p	Up	CORO2B	Down
hsa-miR-146b-3p	Up	CYBRD1	Down
hsa-miR-146b-3p	Up	CYP1A2	Down
hsa-miR-146b-3p	Up	CYP26B1	Down
hsa-miR-146b-3p	Up	CYR61	Down
hsa-miR-146b-3p	Up	DCLK1	Down
hsa-miR-146b-3p	Up	DGKI	Down
hsa-miR-146b-3p	Up	DIO3	Down
hsa-miR-146b-3p	Up	DLG2	Down
hsa-miR-146b-3p	Up	DNAJB4	Down
hsa-miR-146b-3p	Up	EDARADD	Down
hsa-miR-146b-3p	Up	EFHB	Down
hsa-miR-146b-3p	Up	EML1	Down
hsa-miR-146b-3p	Up	EPHB1	Down
hsa-miR-146b-3p	Up	ERBB4	Down
hsa-miR-146b-3p	Up	EYA4	Down
hsa-miR-146b-3p	Up	FAIM2	Down
hsa-miR-146b-3p	Up	FAM189A2	Down
hsa-miR-146b-3p	Up	FAM46C	Down
hsa-miR-146b-3p	Up	FAM83B	Down
hsa-miR-146b-3p	Up	FBXO27	Down
hsa-miR-146b-3p	Up	FHDC1	Down
hsa-miR-146b-3p	Up	FOXP2	Down
hsa-miR-146b-3p	Up	FXYD6	Down
hsa-miR-146b-3p	Up	GABRB3	Down
hsa-miR-146b-3p	Up	GAS2	Down
hsa-miR-146b-3p	Up	GBP6	Down
hsa-miR-146b-3p	Up	GFRA1	Down
hsa-miR-146b-3p	Up	GLIS3	Down
hsa-miR-146b-3p	Up	GNL3L	Down
hsa-miR-146b-3p	Up	GRAP2	Down
hsa-miR-146b-3p	Up	GSTM3	Down
hsa-miR-146b-3p	Up	HAP1	Down
hsa-miR-146b-3p	Up	HDAC4	Down
hsa-miR-146b-3p	Up	HGF	Down
hsa-miR-146b-3p	Up	HSDL1	Down
hsa-miR-146b-3p	Up	IGSF11	Down
hsa-miR-146b-3p	Up	IL7R	Down
hsa-miR-146b-3p	Up	INHBC	Down
hsa-miR-146b-3p	Up	IPCEF1	Down
hsa-miR-146b-3p	Up	ITK	Down
hsa-miR-146b-3p	Up	IYD	Down
hsa-miR-146b-3p	Up	KATNAL2	Down
hsa-miR-146b-3p	Up	KCNA2	Down
hsa-miR-146b-3p	Up	KCNAB1	Down
hsa-miR-146b-3p	Up	KCND3	Down
hsa-miR-146b-3p	Up	KCNIP4	Down
hsa-miR-146b-3p	Up	KCNK2	Down
hsa-miR-146b-3p	Up	KIF12	Down
hsa-miR-146b-3p	Up	KIT	Down
hsa-miR-146b-3p	Up	KLF15	Down
hsa-miR-146b-3p	Up	KLHL3	Down
hsa-miR-146b-3p	Up	KLK2	Down
hsa-miR-146b-3p	Up	KSR1	Down
hsa-miR-146b-3p	Up	L1CAM	Down
hsa-miR-146b-3p	Up	LINGO2	Down
hsa-miR-146b-3p	Up	LRRC15	Down
hsa-miR-146b-3p	Up	LRRC2	Down
hsa-miR-146b-3p	Up	MFAP3L	Down
hsa-miR-146b-3p	Up	MFAP4	Down
hsa-miR-146b-3p	Up	MID1	Down
hsa-miR-146b-3p	Up	MPL	Down
hsa-miR-146b-3p	Up	MPP6	Down
hsa-miR-146b-3p	Up	MYLK4	Down
hsa-miR-146b-3p	Up	NCCRP1	Down
hsa-miR-146b-3p	Up	NDRG2	Down
hsa-miR-146b-3p	Up	NFATC1	Down
hsa-miR-146b-3p	Up	NFATC2	Down
hsa-miR-146b-3p	Up	NMUR1	Down
hsa-miR-146b-3p	Up	NR4A3	Down
hsa-miR-146b-3p	Up	NRG1	Down
hsa-miR-146b-3p	Up	NUPR1	Down
hsa-miR-146b-3p	Up	OGDHL	Down
hsa-miR-146b-3p	Up	PAPSS2	Down
hsa-miR-146b-3p	Up	PAX1	Down
hsa-miR-146b-3p	Up	PAX5	Down
hsa-miR-146b-3p	Up	PCDH9	Down
hsa-miR-146b-3p	Up	PGF	Down
hsa-miR-146b-3p	Up	PGM5	Down
hsa-miR-146b-3p	Up	PI16	Down
hsa-miR-146b-3p	Up	PKIA	Down
hsa-miR-146b-3p	Up	PLCXD3	Down
hsa-miR-146b-3p	Up	PLEKHH1	Down
hsa-miR-146b-3p	Up	PLIN1	Down
hsa-miR-146b-3p	Up	PPM1L	Down
hsa-miR-146b-3p	Up	PRDM11	Down
hsa-miR-146b-3p	Up	PRKCA	Down
hsa-miR-146b-3p	Up	PRKCE	Down
hsa-miR-146b-3p	Up	PRKG1	Down
hsa-miR-146b-3p	Up	PROX1	Down
hsa-miR-146b-3p	Up	PRRX1	Down
hsa-miR-146b-3p	Up	PTGIS	Down
hsa-miR-146b-3p	Up	PTPRD	Down
hsa-miR-146b-3p	Up	RANBP3L	Down
hsa-miR-146b-3p	Up	RASSF6	Down
hsa-miR-146b-3p	Up	RGS17	Down
hsa-miR-146b-3p	Up	RGS8	Down
hsa-miR-146b-3p	Up	RGS9	Down
hsa-miR-146b-3p	Up	RPS6KA6	Down
hsa-miR-146b-3p	Up	RSPO3	Down
hsa-miR-146b-3p	Up	SCN4B	Down
hsa-miR-146b-3p	Up	SEMA6D	Down
hsa-miR-146b-3p	Up	SERHL2	Down
hsa-miR-146b-3p	Up	SETBP1	Down
hsa-miR-146b-3p	Up	SGCD	Down
hsa-miR-146b-3p	Up	SGIP1	Down
hsa-miR-146b-3p	Up	SLA	Down
hsa-miR-146b-3p	Up	SLC19A2	Down
hsa-miR-146b-3p	Up	SLC22A23	Down
hsa-miR-146b-3p	Up	SLC25A15	Down
hsa-miR-146b-3p	Up	SLC26A7	Down
hsa-miR-146b-3p	Up	SMPD3	Down
hsa-miR-146b-3p	Up	SNTA1	Down
hsa-miR-146b-3p	Up	ST8SIA1	Down
hsa-miR-146b-3p	Up	STEAP2	Down
hsa-miR-146b-3p	Up	STXBP5L	Down
hsa-miR-146b-3p	Up	SYT7	Down
hsa-miR-146b-3p	Up	SYTL4	Down
hsa-miR-146b-3p	Up	TESPA1	Down
hsa-miR-146b-3p	Up	TFCP2L1	Down
hsa-miR-146b-3p	Up	TMEM132B	Down
hsa-miR-146b-3p	Up	TMEM170B	Down
hsa-miR-146b-3p	Up	TMEM220	Down
hsa-miR-146b-3p	Up	TNFRSF11B	Down
hsa-miR-146b-3p	Up	TNS1	Down
hsa-miR-146b-3p	Up	TNS4	Down
hsa-miR-146b-3p	Up	TNXB	Down
hsa-miR-146b-3p	Up	TP53INP2	Down
hsa-miR-146b-3p	Up	TPPP	Down
hsa-miR-146b-3p	Up	TRAM2	Down
hsa-miR-146b-3p	Up	TSLP	Down
hsa-miR-146b-3p	Up	TTYH2	Down
hsa-miR-146b-3p	Up	TWIST2	Down
hsa-miR-146b-3p	Up	UBASH3A	Down
hsa-miR-146b-3p	Up	UCHL5	Down
hsa-miR-146b-3p	Up	UNC5D	Down
hsa-miR-146b-3p	Up	USP49	Down
hsa-miR-146b-3p	Up	VANGL1	Down
hsa-miR-146b-3p	Up	WASF3	Down
hsa-miR-146b-3p	Up	WNK2	Down
hsa-miR-146b-3p	Up	ZBED6	Down
hsa-miR-146b-3p	Up	ZBTB16	Down
hsa-miR-146b-3p	Up	ZBTB20	Down
hsa-miR-146b-3p	Up	ZBTB21	Down
hsa-miR-146b-3p	Up	ZYG11A	Down
hsa-miR-326	Down	ABCG4	Up
hsa-miR-326	Down	AFF2	Up
hsa-miR-326	Down	AK1	Up
hsa-miR-326	Down	ALPL	Up
hsa-miR-326	Down	AMIGO2	Up
hsa-miR-326	Down	AQP8	Up
hsa-miR-326	Down	ARHGAP23	Up
hsa-miR-326	Down	ARHGAP36	Up
hsa-miR-326	Down	ATP11A	Up
hsa-miR-326	Down	BBC3	Up
hsa-miR-326	Down	BCAT1	Up
hsa-miR-326	Down	BEAN1	Up
hsa-miR-326	Down	BID	Up
hsa-miR-326	Down	BNC1	Up
hsa-miR-326	Down	BRINP2	Up
hsa-miR-326	Down	BRIP1	Up
hsa-miR-326	Down	C10orf67	Up
hsa-miR-326	Down	C16orf45	Up
hsa-miR-326	Down	C1orf116	Up
hsa-miR-326	Down	C1orf226	Up
hsa-miR-326	Down	C2orf54	Up
hsa-miR-326	Down	CACNG4	Up
hsa-miR-326	Down	CALB2	Up
hsa-miR-326	Down	CAMK1G	Up
hsa-miR-326	Down	CBX2	Up
hsa-miR-326	Down	CC2D2B	Up
hsa-miR-326	Down	CCL17	Up
hsa-miR-326	Down	CCND2	Up
hsa-miR-326	Down	CCR3	Up
hsa-miR-326	Down	CD207	Up
hsa-miR-326	Down	CDH22	Up
hsa-miR-326	Down	CDH4	Up
hsa-miR-326	Down	CELF4	Up
hsa-miR-326	Down	CHST6	Up
hsa-miR-326	Down	CLCA2	Up
hsa-miR-326	Down	CLDN2	Up
hsa-miR-326	Down	CMTM3	Up
hsa-miR-326	Down	COL26A1	Up
hsa-miR-326	Down	COMP	Up
hsa-miR-326	Down	CORO2A	Up
hsa-miR-326	Down	CSPG4	Up
hsa-miR-326	Down	CTSC	Up
hsa-miR-326	Down	CTSS	Up
hsa-miR-326	Down	CYP2W1	Up
hsa-miR-326	Down	CYSLTR2	Up
hsa-miR-326	Down	DOK7	Up
hsa-miR-326	Down	DRAM1	Up
hsa-miR-326	Down	DSC3	Up
hsa-miR-326	Down	DTX4	Up
hsa-miR-326	Down	ECE1	Up
hsa-miR-326	Down	EDA2R	Up
hsa-miR-326	Down	ENC1	Up
hsa-miR-326	Down	ESM1	Up
hsa-miR-326	Down	ETV1	Up
hsa-miR-326	Down	ETV4	Up
hsa-miR-326	Down	ETV5	Up
hsa-miR-326	Down	F2RL2	Up
hsa-miR-326	Down	FAM111B	Up
hsa-miR-326	Down	FFAR4	Up
hsa-miR-326	Down	FGF1	Up
hsa-miR-326	Down	FHOD1	Up
hsa-miR-326	Down	FXYD3	Up
hsa-miR-326	Down	GABRB2	Up
hsa-miR-326	Down	GJC1	Up
hsa-miR-326	Down	GLS2	Up
hsa-miR-326	Down	GOLGA7B	Up
hsa-miR-326	Down	HMGA2	Up
hsa-miR-326	Down	HPCAL4	Up
hsa-miR-326	Down	HRK	Up
hsa-miR-326	Down	IER5L	Up
hsa-miR-326	Down	IFITM10	Up
hsa-miR-326	Down	IGF2BP2	Up
hsa-miR-326	Down	INSL3	Up
hsa-miR-326	Down	ITGA2	Up
hsa-miR-326	Down	KIF18B	Up
hsa-miR-326	Down	KLHDC7B	Up
hsa-miR-326	Down	KLK10	Up
hsa-miR-326	Down	LINGO1	Up
hsa-miR-326	Down	LIPH	Up
hsa-miR-326	Down	LPAR5	Up
hsa-miR-326	Down	LYPD1	Up
hsa-miR-326	Down	LZTS1	Up
hsa-miR-326	Down	MACROD2	Up
hsa-miR-326	Down	MAD2L2	Up
hsa-miR-326	Down	MCAM	Up
hsa-miR-326	Down	MFGE8	Up
hsa-miR-326	Down	MUC21	Up
hsa-miR-326	Down	MYEF2	Up
hsa-miR-326	Down	NETO1	Up
hsa-miR-326	Down	NFAM1	Up
hsa-miR-326	Down	NOS1AP	Up
hsa-miR-326	Down	NPDC1	Up
hsa-miR-326	Down	NPTXR	Up
hsa-miR-326	Down	OLR1	Up
hsa-miR-326	Down	OPCML	Up
hsa-miR-326	Down	PDE4C	Up
hsa-miR-326	Down	PERM1	Up
hsa-miR-326	Down	PIANP	Up
hsa-miR-326	Down	PIK3R6	Up
hsa-miR-326	Down	PLAG1	Up
hsa-miR-326	Down	PLXDC1	Up
hsa-miR-326	Down	PLXNA4	Up
hsa-miR-326	Down	PNPLA5	Up
hsa-miR-326	Down	POU2F3	Up
hsa-miR-326	Down	PPP1R1B	Up
hsa-miR-326	Down	PRND	Up
hsa-miR-326	Down	PTP4A3	Up
hsa-miR-326	Down	RAB27A	Up
hsa-miR-326	Down	RAB27B	Up
hsa-miR-326	Down	RASGRF1	Up
hsa-miR-326	Down	RBFOX1	Up
hsa-miR-326	Down	RNF24	Up
hsa-miR-326	Down	RSPO4	Up
hsa-miR-326	Down	RUNX2	Up
hsa-miR-326	Down	SDC3	Up
hsa-miR-326	Down	SEC14L6	Up
hsa-miR-326	Down	SHISA6	Up
hsa-miR-326	Down	SHROOM4	Up
hsa-miR-326	Down	SIGLEC6	Up
hsa-miR-326	Down	SLC6A14	Up
hsa-miR-326	Down	SLC6A20	Up
hsa-miR-326	Down	SLC9A5	Up
hsa-miR-326	Down	SLITRK4	Up
hsa-miR-326	Down	SPRY4	Up
hsa-miR-326	Down	SRL	Up
hsa-miR-326	Down	SSTR3	Up
hsa-miR-326	Down	SUSD4	Up
hsa-miR-326	Down	SYNDIG1L	Up
hsa-miR-326	Down	SYT12	Up
hsa-miR-326	Down	TGFBR1	Up
hsa-miR-326	Down	TMEM100	Up
hsa-miR-326	Down	TMEM154	Up
hsa-miR-326	Down	TMEM163	Up
hsa-miR-326	Down	TMEM173	Up
hsa-miR-326	Down	TMEM215	Up
hsa-miR-326	Down	TMEM74B	Up
hsa-miR-326	Down	TMPRSS4	Up
hsa-miR-326	Down	TNC	Up
hsa-miR-326	Down	TNFRSF12A	Up
hsa-miR-326	Down	TP63	Up
hsa-miR-326	Down	TREM1	Up
hsa-miR-326	Down	TRIM36	Up
hsa-miR-326	Down	TRIM46	Up
hsa-miR-326	Down	TRPC4	Up
hsa-miR-326	Down	TRPC5	Up
hsa-miR-326	Down	TUSC3	Up
hsa-miR-326	Down	UBE2QL1	Up
hsa-miR-326	Down	ULBP1	Up
hsa-miR-326	Down	UNC5B	Up
hsa-miR-326	Down	VTCN1	Up
hsa-miR-326	Down	WNT3	Up
hsa-miR-326	Down	ZMAT3	Up
hsa-miR-337-3p	Down	ABCC11	Up
hsa-miR-337-3p	Down	APLN	Up
hsa-miR-337-3p	Down	C16orf45	Up
hsa-miR-337-3p	Down	C19orf33	Up
hsa-miR-337-3p	Down	CBLN1	Up
hsa-miR-337-3p	Down	CD55	Up
hsa-miR-337-3p	Down	CDH6	Up
hsa-miR-337-3p	Down	CDKN1A	Up
hsa-miR-337-3p	Down	CHST6	Up
hsa-miR-337-3p	Down	CLSPN	Up
hsa-miR-337-3p	Down	COL10A1	Up
hsa-miR-337-3p	Down	DPP10	Up
hsa-miR-337-3p	Down	EREG	Up
hsa-miR-337-3p	Down	ERP27	Up
hsa-miR-337-3p	Down	FRMD3	Up
hsa-miR-337-3p	Down	FRMD5	Up
hsa-miR-337-3p	Down	GOLGA7B	Up
hsa-miR-337-3p	Down	HMGA2	Up
hsa-miR-337-3p	Down	HRK	Up
hsa-miR-337-3p	Down	IGFL2	Up
hsa-miR-337-3p	Down	IL17RD	Up
hsa-miR-337-3p	Down	KCNJ2	Up
hsa-miR-337-3p	Down	LONRF2	Up
hsa-miR-337-3p	Down	MACROD2	Up
hsa-miR-337-3p	Down	MMP1	Up
hsa-miR-337-3p	Down	OPCML	Up
hsa-miR-337-3p	Down	PLXNA4	Up
hsa-miR-337-3p	Down	RAB27B	Up
hsa-miR-337-3p	Down	RBFOX1	Up
hsa-miR-337-3p	Down	RUNX1	Up
hsa-miR-337-3p	Down	SCN1B	Up
hsa-miR-337-3p	Down	SFTPA2	Up
hsa-miR-337-3p	Down	SHISA6	Up
hsa-miR-337-3p	Down	SNX25	Up
hsa-miR-337-3p	Down	SRL	Up
hsa-miR-337-3p	Down	TGFB1	Up
hsa-miR-337-3p	Down	TGFBI	Up
hsa-miR-337-3p	Down	TMEM154	Up
hsa-miR-337-3p	Down	TUSC3	Up
hsa-miR-337-3p	Down	ZMAT3	Up
hsa-miR-369-5p	Down	CA12	Up
hsa-miR-369-5p	Down	ESM1	Up
hsa-miR-369-5p	Down	HDAC9	Up
hsa-miR-369-5p	Down	TGFBR1	Up
hsa-miR-369-5p	Down	TTC39B	Up
hsa-miR-486-3p	Down	ABCC3	Up
hsa-miR-486-3p	Down	ABR	Up
hsa-miR-486-3p	Down	ADAMTS18	Up
hsa-miR-486-3p	Down	AFF2	Up
hsa-miR-486-3p	Down	AHNAK2	Up
hsa-miR-486-3p	Down	AMTN	Up
hsa-miR-486-3p	Down	APLN	Up
hsa-miR-486-3p	Down	APOBEC3H	Up
hsa-miR-486-3p	Down	ARNTL2	Up
hsa-miR-486-3p	Down	ASF1B	Up
hsa-miR-486-3p	Down	BBC3	Up
hsa-miR-486-3p	Down	BHLHE40	Up
hsa-miR-486-3p	Down	BUB1	Up
hsa-miR-486-3p	Down	C10orf67	Up
hsa-miR-486-3p	Down	C2CD4C	Up
hsa-miR-486-3p	Down	CA12	Up
hsa-miR-486-3p	Down	CALB2	Up
hsa-miR-486-3p	Down	CAMK2N1	Up
hsa-miR-486-3p	Down	CAMK2N2	Up
hsa-miR-486-3p	Down	CC2D2B	Up
hsa-miR-486-3p	Down	CD1A	Up
hsa-miR-486-3p	Down	CD70	Up
hsa-miR-486-3p	Down	CDC42EP1	Up
hsa-miR-486-3p	Down	CDC42EP3	Up
hsa-miR-486-3p	Down	CDH24	Up
hsa-miR-486-3p	Down	CENPM	Up
hsa-miR-486-3p	Down	CLDN2	Up
hsa-miR-486-3p	Down	CLIP3	Up
hsa-miR-486-3p	Down	CLSPN	Up
hsa-miR-486-3p	Down	COL8A2	Up
hsa-miR-486-3p	Down	CTSC	Up
hsa-miR-486-3p	Down	CX3CL1	Up
hsa-miR-486-3p	Down	CYP1B1	Up
hsa-miR-486-3p	Down	DAPK2	Up
hsa-miR-486-3p	Down	DMBX1	Up
hsa-miR-486-3p	Down	DPP10	Up
hsa-miR-486-3p	Down	DTL	Up
hsa-miR-486-3p	Down	EDA2R	Up
hsa-miR-486-3p	Down	ELFN2	Up
hsa-miR-486-3p	Down	ENTPD1	Up
hsa-miR-486-3p	Down	ETV4	Up
hsa-miR-486-3p	Down	ETV5	Up
hsa-miR-486-3p	Down	F2RL2	Up
hsa-miR-486-3p	Down	FAM20A	Up
hsa-miR-486-3p	Down	FAM84A	Up
hsa-miR-486-3p	Down	FAXC	Up
hsa-miR-486-3p	Down	FGF1	Up
hsa-miR-486-3p	Down	FSTL4	Up
hsa-miR-486-3p	Down	GALNT5	Up
hsa-miR-486-3p	Down	GJC1	Up
hsa-miR-486-3p	Down	GLDN	Up
hsa-miR-486-3p	Down	GRHL3	Up
hsa-miR-486-3p	Down	GRM4	Up
hsa-miR-486-3p	Down	HDAC9	Up
hsa-miR-486-3p	Down	HPCAL4	Up
hsa-miR-486-3p	Down	HPSE2	Up
hsa-miR-486-3p	Down	HRK	Up
hsa-miR-486-3p	Down	IGFL1	Up
hsa-miR-486-3p	Down	IGSF1	Up
hsa-miR-486-3p	Down	IL1RAP	Up
hsa-miR-486-3p	Down	IL36RN	Up
hsa-miR-486-3p	Down	IRF5	Up
hsa-miR-486-3p	Down	KCNJ2	Up
hsa-miR-486-3p	Down	KIF18B	Up
hsa-miR-486-3p	Down	KLHDC8A	Up
hsa-miR-486-3p	Down	KLK5	Up
hsa-miR-486-3p	Down	KRT16	Up
hsa-miR-486-3p	Down	KRT6B	Up
hsa-miR-486-3p	Down	LAMB3	Up
hsa-miR-486-3p	Down	LEMD1	Up
hsa-miR-486-3p	Down	LRRC75A	Up
hsa-miR-486-3p	Down	LURAP1L	Up
hsa-miR-486-3p	Down	MAD2L2	Up
hsa-miR-486-3p	Down	MAMLD1	Up
hsa-miR-486-3p	Down	MCEMP1	Up
hsa-miR-486-3p	Down	MKX	Up
hsa-miR-486-3p	Down	MMP11	Up
hsa-miR-486-3p	Down	MST1R	Up
hsa-miR-486-3p	Down	MUC21	Up
hsa-miR-486-3p	Down	MYEF2	Up
hsa-miR-486-3p	Down	MYOM3	Up
hsa-miR-486-3p	Down	NAB2	Up
hsa-miR-486-3p	Down	NETO1	Up
hsa-miR-486-3p	Down	NFAM1	Up
hsa-miR-486-3p	Down	NID1	Up
hsa-miR-486-3p	Down	NPTXR	Up
hsa-miR-486-3p	Down	NRCAM	Up
hsa-miR-486-3p	Down	OPCML	Up
hsa-miR-486-3p	Down	OSCAR	Up
hsa-miR-486-3p	Down	OXTR	Up
hsa-miR-486-3p	Down	PDE1C	Up
hsa-miR-486-3p	Down	PDE5A	Up
hsa-miR-486-3p	Down	PDLIM4	Up
hsa-miR-486-3p	Down	PDLIM7	Up
hsa-miR-486-3p	Down	PERM1	Up
hsa-miR-486-3p	Down	PKP2	Up
hsa-miR-486-3p	Down	PLAU	Up
hsa-miR-486-3p	Down	PLP2	Up
hsa-miR-486-3p	Down	PLXNA4	Up
hsa-miR-486-3p	Down	PLXNC1	Up
hsa-miR-486-3p	Down	POU2F3	Up
hsa-miR-486-3p	Down	PPP1R1B	Up
hsa-miR-486-3p	Down	PPP1R1C	Up
hsa-miR-486-3p	Down	PRND	Up
hsa-miR-486-3p	Down	PSD2	Up
hsa-miR-486-3p	Down	PSD3	Up
hsa-miR-486-3p	Down	RAB27A	Up
hsa-miR-486-3p	Down	RAET1E	Up
hsa-miR-486-3p	Down	RNASE2	Up
hsa-miR-486-3p	Down	RNF24	Up
hsa-miR-486-3p	Down	SDC3	Up
hsa-miR-486-3p	Down	SDC4	Up
hsa-miR-486-3p	Down	SDR16C5	Up
hsa-miR-486-3p	Down	SEL1L3	Up
hsa-miR-486-3p	Down	SHISA6	Up
hsa-miR-486-3p	Down	SHROOM4	Up
hsa-miR-486-3p	Down	SIGLEC6	Up
hsa-miR-486-3p	Down	SLC30A2	Up
hsa-miR-486-3p	Down	SLC6A20	Up
hsa-miR-486-3p	Down	SNAP25	Up
hsa-miR-486-3p	Down	SNX25	Up
hsa-miR-486-3p	Down	SPATA9	Up
hsa-miR-486-3p	Down	SPOCK2	Up
hsa-miR-486-3p	Down	SPRED3	Up
hsa-miR-486-3p	Down	SPRY4	Up
hsa-miR-486-3p	Down	SPTBN2	Up
hsa-miR-486-3p	Down	ST6GALNAC5	Up
hsa-miR-486-3p	Down	STK32A	Up
hsa-miR-486-3p	Down	STMN2	Up
hsa-miR-486-3p	Down	STRA6	Up
hsa-miR-486-3p	Down	STX1B	Up
hsa-miR-486-3p	Down	SYT12	Up
hsa-miR-486-3p	Down	SYTL5	Up
hsa-miR-486-3p	Down	TGFA	Up
hsa-miR-486-3p	Down	TLCD1	Up
hsa-miR-486-3p	Down	TM4SF4	Up
hsa-miR-486-3p	Down	TMEM132D	Up
hsa-miR-486-3p	Down	TMPRSS4	Up
hsa-miR-486-3p	Down	TMSB4X	Up
hsa-miR-486-3p	Down	TNFRSF12A	Up
hsa-miR-486-3p	Down	TNFSF15	Up
hsa-miR-486-3p	Down	TNIK	Up
hsa-miR-486-3p	Down	TNNI3	Up
hsa-miR-486-3p	Down	TOP2A	Up
hsa-miR-486-3p	Down	TP63	Up
hsa-miR-486-3p	Down	TPSAB1	Up
hsa-miR-486-3p	Down	TPSB2	Up
hsa-miR-486-3p	Down	TUBB3	Up
hsa-miR-486-3p	Down	TYRO3	Up
hsa-miR-486-3p	Down	UBE2QL1	Up
hsa-miR-486-3p	Down	VSTM2L	Up
hsa-miR-486-3p	Down	VTCN1	Up
hsa-miR-486-3p	Down	XKRX	Up
hsa-miR-486-3p	Down	XPR1	Up
hsa-miR-486-3p	Down	ZMAT3	Up
hsa-miR-508-3p	Up	AAK1	Down
hsa-miR-508-3p	Up	ABI3BP	Down
hsa-miR-508-3p	Up	ADM2	Down
hsa-miR-508-3p	Up	ADPRHL1	Down
hsa-miR-508-3p	Up	ANK3	Down
hsa-miR-508-3p	Up	ANKRD29	Down
hsa-miR-508-3p	Up	ANKS1B	Down
hsa-miR-508-3p	Up	AQP7	Down
hsa-miR-508-3p	Up	ARHGAP20	Down
hsa-miR-508-3p	Up	ARHGAP24	Down
hsa-miR-508-3p	Up	ATF3	Down
hsa-miR-508-3p	Up	BMP8A	Down
hsa-miR-508-3p	Up	BVES	Down
hsa-miR-508-3p	Up	C4orf19	Down
hsa-miR-508-3p	Up	CCDC152	Down
hsa-miR-508-3p	Up	CCDC81	Down
hsa-miR-508-3p	Up	CD38	Down
hsa-miR-508-3p	Up	CHRDL1	Down
hsa-miR-508-3p	Up	CHRNA4	Down
hsa-miR-508-3p	Up	CITED2	Down
hsa-miR-508-3p	Up	CLDN8	Down
hsa-miR-508-3p	Up	CNTN1	Down
hsa-miR-508-3p	Up	CNTNAP2	Down
hsa-miR-508-3p	Up	COBL	Down
hsa-miR-508-3p	Up	COLEC10	Down
hsa-miR-508-3p	Up	CPED1	Down
hsa-miR-508-3p	Up	CXXC4	Down
hsa-miR-508-3p	Up	DACT2	Down
hsa-miR-508-3p	Up	DCAF17	Down
hsa-miR-508-3p	Up	DCLK1	Down
hsa-miR-508-3p	Up	DCN	Down
hsa-miR-508-3p	Up	DIO1	Down
hsa-miR-508-3p	Up	DLG2	Down
hsa-miR-508-3p	Up	EFNA5	Down
hsa-miR-508-3p	Up	FAHD2A	Down
hsa-miR-508-3p	Up	FAM155B	Down
hsa-miR-508-3p	Up	FAM46C	Down
hsa-miR-508-3p	Up	FGFR2	Down
hsa-miR-508-3p	Up	FOSB	Down
hsa-miR-508-3p	Up	FOXJ1	Down
hsa-miR-508-3p	Up	FOXP2	Down
hsa-miR-508-3p	Up	FZD5	Down
hsa-miR-508-3p	Up	GABRB3	Down
hsa-miR-508-3p	Up	GAS1	Down
hsa-miR-508-3p	Up	GHR	Down
hsa-miR-508-3p	Up	GLIS3	Down
hsa-miR-508-3p	Up	GLUL	Down
hsa-miR-508-3p	Up	GNL3L	Down
hsa-miR-508-3p	Up	GOLGA8H	Down
hsa-miR-508-3p	Up	GOLGA8M	Down
hsa-miR-508-3p	Up	GOLGA8N	Down
hsa-miR-508-3p	Up	GOLGA8R	Down
hsa-miR-508-3p	Up	GPR155	Down
hsa-miR-508-3p	Up	GPX3	Down
hsa-miR-508-3p	Up	HAS3	Down
hsa-miR-508-3p	Up	HDAC4	Down
hsa-miR-508-3p	Up	HEPHL1	Down
hsa-miR-508-3p	Up	HGF	Down
hsa-miR-508-3p	Up	ID4	Down
hsa-miR-508-3p	Up	IGF2BP3	Down
hsa-miR-508-3p	Up	IGSF11	Down
hsa-miR-508-3p	Up	IRS1	Down
hsa-miR-508-3p	Up	ITPR1	Down
hsa-miR-508-3p	Up	IYD	Down
hsa-miR-508-3p	Up	KCNIP4	Down
hsa-miR-508-3p	Up	KCNJ1	Down
hsa-miR-508-3p	Up	KIAA1324	Down
hsa-miR-508-3p	Up	KIAA1324L	Down
hsa-miR-508-3p	Up	KIF6	Down
hsa-miR-508-3p	Up	KLK15	Down
hsa-miR-508-3p	Up	KSR1	Down
hsa-miR-508-3p	Up	L3MBTL4	Down
hsa-miR-508-3p	Up	LAX1	Down
hsa-miR-508-3p	Up	LIFR	Down
hsa-miR-508-3p	Up	LRRN4CL	Down
hsa-miR-508-3p	Up	MAMDC2	Down
hsa-miR-508-3p	Up	MOB3B	Down
hsa-miR-508-3p	Up	NEBL	Down
hsa-miR-508-3p	Up	NFATC1	Down
hsa-miR-508-3p	Up	NFATC2	Down
hsa-miR-508-3p	Up	NHS	Down
hsa-miR-508-3p	Up	NMNAT3	Down
hsa-miR-508-3p	Up	NR4A1	Down
hsa-miR-508-3p	Up	NRG1	Down
hsa-miR-508-3p	Up	OPHN1	Down
hsa-miR-508-3p	Up	PCDH9	Down
hsa-miR-508-3p	Up	PCOLCE2	Down
hsa-miR-508-3p	Up	PDE10A	Down
hsa-miR-508-3p	Up	PELI2	Down
hsa-miR-508-3p	Up	PLCXD3	Down
hsa-miR-508-3p	Up	PLIN1	Down
hsa-miR-508-3p	Up	PRKCQ	Down
hsa-miR-508-3p	Up	PRPH2	Down
hsa-miR-508-3p	Up	PTPN4	Down
hsa-miR-508-3p	Up	PTPRD	Down
hsa-miR-508-3p	Up	RIMKLA	Down
hsa-miR-508-3p	Up	RNF150	Down
hsa-miR-508-3p	Up	RNF157	Down
hsa-miR-508-3p	Up	SALL4	Down
hsa-miR-508-3p	Up	SCN4B	Down
hsa-miR-508-3p	Up	SERPINA9	Down
hsa-miR-508-3p	Up	SLA	Down
hsa-miR-508-3p	Up	SLC19A1	Down
hsa-miR-508-3p	Up	SLC19A2	Down
hsa-miR-508-3p	Up	SLC1A1	Down
hsa-miR-508-3p	Up	SLC25A42	Down
hsa-miR-508-3p	Up	SLC26A7	Down
hsa-miR-508-3p	Up	SLC38A1	Down
hsa-miR-508-3p	Up	SLC7A6	Down
hsa-miR-508-3p	Up	SOX5	Down
hsa-miR-508-3p	Up	SRPX	Down
hsa-miR-508-3p	Up	ST8SIA1	Down
hsa-miR-508-3p	Up	STEAP2	Down
hsa-miR-508-3p	Up	STX11	Down
hsa-miR-508-3p	Up	STXBP5L	Down
hsa-miR-508-3p	Up	SYT7	Down
hsa-miR-508-3p	Up	SYT9	Down
hsa-miR-508-3p	Up	TBX1	Down
hsa-miR-508-3p	Up	TENM2	Down
hsa-miR-508-3p	Up	TFF3	Down
hsa-miR-508-3p	Up	TMOD1	Down
hsa-miR-508-3p	Up	TNFRSF19	Down
hsa-miR-508-3p	Up	TRPV6	Down
hsa-miR-508-3p	Up	TSPEAR	Down
hsa-miR-508-3p	Up	VIT	Down
hsa-miR-508-3p	Up	WSCD2	Down
hsa-miR-508-3p	Up	ZHX3	Down
hsa-miR-577	Down	GPR37	Up
hsa-miR-577	Down	ST8SIA4	Up
hsa-miR-654-3p	Down	ADAM12	Up
hsa-miR-654-3p	Down	ADTRP	Up
hsa-miR-654-3p	Down	APLNR	Up
hsa-miR-654-3p	Down	ARHGAP23	Up
hsa-miR-654-3p	Down	ATP11A	Up
hsa-miR-654-3p	Down	BCAT1	Up
hsa-miR-654-3p	Down	BHLHE40	Up
hsa-miR-654-3p	Down	BID	Up
hsa-miR-654-3p	Down	C8A	Up
hsa-miR-654-3p	Down	CA7	Up
hsa-miR-654-3p	Down	CALB2	Up
hsa-miR-654-3p	Down	CBX2	Up
hsa-miR-654-3p	Down	CCL18	Up
hsa-miR-654-3p	Down	CCND1	Up
hsa-miR-654-3p	Down	CDC42EP3	Up
hsa-miR-654-3p	Down	CDH13	Up
hsa-miR-654-3p	Down	CLCA2	Up
hsa-miR-654-3p	Down	CLDN2	Up
hsa-miR-654-3p	Down	COL26A1	Up
hsa-miR-654-3p	Down	COL8A2	Up
hsa-miR-654-3p	Down	CSMD1	Up
hsa-miR-654-3p	Down	CTSC	Up
hsa-miR-654-3p	Down	DTX4	Up
hsa-miR-654-3p	Down	EDA2R	Up
hsa-miR-654-3p	Down	ELFN2	Up
hsa-miR-654-3p	Down	ENTPD1	Up
hsa-miR-654-3p	Down	EPHA10	Up
hsa-miR-654-3p	Down	ERBB3	Up
hsa-miR-654-3p	Down	FAXC	Up
hsa-miR-654-3p	Down	FFAR4	Up
hsa-miR-654-3p	Down	FGF1	Up
hsa-miR-654-3p	Down	FOLH1	Up
hsa-miR-654-3p	Down	FRMD5	Up
hsa-miR-654-3p	Down	GABRG3	Up
hsa-miR-654-3p	Down	GGT6	Up
hsa-miR-654-3p	Down	GRM4	Up
hsa-miR-654-3p	Down	HEY2	Up
hsa-miR-654-3p	Down	HRH1	Up
hsa-miR-654-3p	Down	HRK	Up
hsa-miR-654-3p	Down	IL36RN	Up
hsa-miR-654-3p	Down	JAG2	Up
hsa-miR-654-3p	Down	KCNQ3	Up
hsa-miR-654-3p	Down	KIF18B	Up
hsa-miR-654-3p	Down	KLHDC8A	Up
hsa-miR-654-3p	Down	KLK10	Up
hsa-miR-654-3p	Down	KRT80	Up
hsa-miR-654-3p	Down	LAD1	Up
hsa-miR-654-3p	Down	LPL	Up
hsa-miR-654-3p	Down	LRRC4	Up
hsa-miR-654-3p	Down	MEX3A	Up
hsa-miR-654-3p	Down	MGAT3	Up
hsa-miR-654-3p	Down	MYOM3	Up
hsa-miR-654-3p	Down	NETO1	Up
hsa-miR-654-3p	Down	NFAM1	Up
hsa-miR-654-3p	Down	NOD1	Up
hsa-miR-654-3p	Down	NOX4	Up
hsa-miR-654-3p	Down	NPC2	Up
hsa-miR-654-3p	Down	NPTXR	Up
hsa-miR-654-3p	Down	PAX9	Up
hsa-miR-654-3p	Down	PDE1C	Up
hsa-miR-654-3p	Down	PDE4C	Up
hsa-miR-654-3p	Down	PLXNC1	Up
hsa-miR-654-3p	Down	PTP4A3	Up
hsa-miR-654-3p	Down	RAB27A	Up
hsa-miR-654-3p	Down	RBFOX1	Up
hsa-miR-654-3p	Down	RNF24	Up
hsa-miR-654-3p	Down	RSPO4	Up
hsa-miR-654-3p	Down	SHROOM4	Up
hsa-miR-654-3p	Down	SIGLEC6	Up
hsa-miR-654-3p	Down	SLC30A2	Up
hsa-miR-654-3p	Down	SLC34A2	Up
hsa-miR-654-3p	Down	STMN2	Up
hsa-miR-654-3p	Down	SUSD4	Up
hsa-miR-654-3p	Down	SYN1	Up
hsa-miR-654-3p	Down	TLCD1	Up
hsa-miR-654-3p	Down	TMEM154	Up
hsa-miR-654-3p	Down	UBE2QL1	Up
