# Supplementary material for: Progression Risk Assessment of Post-surgical Papillary Thyroid Carcinoma Based on Circular RNA-Associated Competing Endogenous RNA Mechanisms
Source: Front Cell Dev Biol. 2021 Jan 21;8:606327. doi: 10.3389/fcell.2020.606327 (PMC7859334; doi:10.3389/fcell.2020.606327)
Supplement: Supplementary file 1 [file Data_Sheet_1.ZIP › Supplementary materials/Table S6.xlsx]

## Sheet: GO-BP
Category	Term	Count	%	p value	Genes	List Total	Pop Hits	Pop Total	Fold Enrichment	Bonferroni	Benjamini	FDR
GOTERM_BP_DIRECT	GO:0007155~cell adhesion	47	6.73352	5.48455e-10	NRP2, PLXNC1, CYP1B1, SCN1B, OPCML, AMTN, TNC, L1CAM, CDH2, CX3CL1, EDIL3, CDH3, CDH4, CDH6, IGSF11, LAMB3, SRPX, CD44, COMP, TGFBI, CNTNAP2, ENTPD1, LOXL2, COL8A1, CYR61, PRKCA, TYRO3, CLCA2, TNXB, OLR1, CNTN5, ITGA2, MFGE8, ACKR3, ITGA3, PRKCE, MCAM, PRPH2, CDH13, PGM5, SIGLEC6, CCR3, DSC3, CNTN1, HAS3, ADAM12, MFAP4	614	459	16792	2.80039	1.49125e-06	1.49125e-06	9.7677e-07
GOTERM_BP_DIRECT	GO:0001525~angiogenesis	28	4.01146	4.7414e-08	NRP2, FGFR2, CYP1B1, TNFRSF12A, PGF, CSPG4, ESM1, EPHB1, NRCAM, UNC5B, TGFBI, TGFA, PIK3R6, TMEM100, FGF1, COL8A1, COL8A2, PRKCA, MFGE8, TBX1, ACKR3, FZD5, MCAM, ARHGAP24, ECM1, EREG, PLXDC1, ADM2	614	223	16792	3.4339	0.00012891	6.44572e-05	8.44418e-05
GOTERM_BP_DIRECT	GO:0010811~positive regulation of cell-substrate adhesion	10	1.43266	6.85227e-06	COL26A1, SPOCK2, NID1, ITGA3, EDIL3, PRKCE, COL8A1, VIT, ABI3BP, CYR61	614	38	16792	7.19698	0.0184589	0.00619121	0.0122028
GOTERM_BP_DIRECT	GO:0045766~positive regulation of angiogenesis	15	2.149	7.66477e-05	PRKCA, CYP1B1, PGF, CYSLTR2, SPHK1, CHI3L1, HGF, CX3CL1, ECM1, PTGIS, CCR3, ADM2, PIK3R6, FGF1, RUNX1	614	115	16792	3.5672	0.188128	0.0507691	0.136418
GOTERM_BP_DIRECT	GO:0035556~intracellular signal transduction	32	4.58453	8.05873e-05	CSPG4, KIT, CORO2A, STK32A, NOD1, PPP1R1C, PPP1R1B, RAPGEF5, NRG1, DCLK1, S100A1, NFATC1, PRKCA, ITK, GPR155, TNIK, ABR, TGFBR1, SPHK1, DGKI, NFAM1, WNK2, PRKCE, DAPK2, PRKCQ, TNS1, RASGRF1, LAX1, RGS9, TREM1, KSR1, MELK	614	403	16792	2.1716	0.196779	0.0428787	0.143425
GOTERM_BP_DIRECT	GO:0043410~positive regulation of MAPK cascade	12	1.7192	0.000167042	FGFR2, GRM4, AR, TNFRSF11B, GPR37, PELI2, TBX1, KIT, CDH2, PRKCE, KSR1, F2R	614	81	16792	4.05163	0.36506	0.0729095	0.297075
GOTERM_BP_DIRECT	GO:0007165~signal transduction	67	9.59885	0.00022173	GABRB3, PGF, CRABP2, TNFSF15, PRKG1, SDC4, IL17RD, TNFRSF11B, ARHGAP20, NOD1, UNC5B, ANK3, PPP1R1B, CHRNA4, CEACAM6, UNC5D, FGF1, SHC3, APLN, EDARADD, TYRO3, AR, PDE10A, PDE4C, NFAM1, ARHGAP24, ALK, HMGA2, PRKCE, ARHGAP23, IRS1, PLAUR, CD38, RASGRF1, IGSF1, PDE5A, OPHN1, MST1R, PLCXD3, ERBB4, SPOCK2, ERBB3, ARHGAP36, CD70, KIT, SFN, IL7R, LINGO1, PDE1C, NDRG2, RUNX1, CDC42EP3, ITK, ABR, HPCAL4, T…	614	1161	16792	1.57825	0.452805	0.0825304	0.394155
GOTERM_BP_DIRECT	GO:0008284~positive regulation of cell proliferation	34	4.87106	0.000228762	FGFR2, ERBB4, PGF, TNC, ST8SIA1, KIT, ESM1, TGFB1, HPSE2, NCCRP1, TIAM1, TGFA, CEACAM6, NRG1, FGF1, APLN, RUNX2, AR, TRPC5, TGFBR1, SOX11, LIFR, TBX1, HGF, PROX1, IRS1, HDAC4, ATF3, EREG, CCND2, BNC1, ID4, MST1R, F2R	614	466	16792	1.99539	0.46317	0.0748129	0.40663
GOTERM_BP_DIRECT	GO:0017158~regulation of calcium ion-dependent exocytosis	8	1.14613	0.000230179	SYT12, SYTL4, C2CD4C, SYTL5, SYT9, C2CD4A, TRPV6, SYT7	614	35	16792	6.25109	0.465236	0.0671844	0.409146
GOTERM_BP_DIRECT	GO:0007411~axon guidance	17	2.43553	0.000237552	NRP2, SCN1B, L1CAM, NR4A3, SLIT1, CDH4, EPHB1, PRKCQ, WNT3, ANK3, TENM2, SPTBN2, ETV1, OPHN1, UNC5D, EFNA5, TUBB3	614	159	16792	2.92406	0.475851	0.0625557	0.422224
GOTERM_BP_DIRECT	GO:0010628~positive regulation of gene expression	23	3.29513	0.000256629	E2F1, PLAG1, AR, TESC, NOS1AP, ERBB3, SOX11, TNC, TGFBR1, ITGA3, KIT, HMGA2, CDH3, IL7R, RIMS2, TGFB1, CITED2, WNT3, ANK3, CYP26B1, CNTN1, ADM2, RAB27A	614	262	16792	2.40083	0.502353	0.0614717	0.456059
GOTERM_BP_DIRECT	GO:0061436~establishment of skin barrier	6	0.859599	0.000367879	KRT16, CYP26B1, CLDN1, TP63, GRHL3, SFN	614	18	16792	9.11618	0.632285	0.0799899	0.653152
GOTERM_BP_DIRECT	GO:0007507~heart development	18	2.5788	0.000397418	NRP2, ERBB4, KCNAB1, FOXJ1, ERBB3, TGFBR1, OXTR, ITGA3, TBX1, TNNI3, TGFB1, CITED2, APLNR, ECE1, BVES, PKP2, STRA6, HDAC9	614	183	16792	2.69002	0.660674	0.0797759	0.705422
GOTERM_BP_DIRECT	GO:0022617~extracellular matrix disassembly	11	1.57593	0.000425332	MMP10, LAMB3, CD44, KLK2, MMP16, NID1, DCN, CTSS, TPSAB1, MMP1, MMP11	614	76	16792	3.95834	0.685485	0.0793018	0.754792
GOTERM_BP_DIRECT	GO:0048791~calcium ion-regulated exocytosis of neurotransmitter	8	1.14613	0.000463957	SYT12, SYTL4, C2CD4C, SYTL5, SYT9, C2CD4A, SYT7, RIMS2	614	39	16792	5.60996	0.716854	0.0806785	0.823069
GOTERM_BP_DIRECT	GO:0006935~chemotaxis	14	2.00573	0.000515845	PLP2, RNASE2, ACKR2, L1CAM, ACKR3, CX3CL1, CCL28, CCL18, CCL17, PLAUR, CCR3, CMTM3, PLAU, CYR61	614	122	16792	3.13836	0.754128	0.0839497	0.914721
GOTERM_BP_DIRECT	GO:0042060~wound healing	11	1.57593	0.000644042	EREG, ERBB3, TGFBR1, TNC, TGFA, TFF3, GRHL3, DCN, SDC4, NRG1, CDH3	614	80	16792	3.76042	0.826524	0.0979109	1.14082
GOTERM_BP_DIRECT	GO:0048701~embryonic cranial skeleton morphogenesis	7	1.00287	0.000779408	FGFR2, TGFBR1, PRRX1, PAX5, MMP16, TBX1, RUNX2	614	31	16792	6.17548	0.879973	0.111108	1.37903
GOTERM_BP_DIRECT	GO:0030198~extracellular matrix organization	18	2.5788	0.000869262	SPOCK2, TNC, ITGA2, ITGA3, NID1, DCN, VIT, ABI3BP, LAMB3, TNFRSF11B, HPSE2, CD44, COMP, TGFBI, COL8A1, COL8A2, COL10A1, CYR61	614	196	16792	2.5116	0.906008	0.117018	1.53685
GOTERM_BP_DIRECT	GO:0043406~positive regulation of MAP kinase activity	9	1.2894	0.00129292	NOX4, TNFSF11, PDE5A, TPD52L1, MST1R, KIT, PIK3R6, FGF1, TGFB1	614	59	16792	4.17181	0.970333	0.161286	2.27777
GOTERM_BP_DIRECT	GO:0051965~positive regulation of synapse assembly	9	1.2894	0.00179182	LINGO2, AMIGO2, SLITRK4, CBLN1, CLSTN2, IL1RAP, OXTR, EFNA5, EPHB1	614	62	16792	3.96995	0.992375	0.207217	3.14353
GOTERM_BP_DIRECT	GO:0070374~positive regulation of ERK1 and ERK2 cascade	16	2.29226	0.00192339	PRKCA, NOX4, FGFR2, ERBB4, FFAR4, CYSLTR2, CHI3L1, ACKR3, CX3CL1, CCL18, TGFB1, CCL17, NOD1, CD44, FGF1, F2R	614	175	16792	2.50044	0.994672	0.211752	3.37064
GOTERM_BP_DIRECT	GO:0030574~collagen catabolic process	9	1.2894	0.00220114	MMP10, COL26A1, MMP16, CTSS, COL8A1, COL8A2, MMP1, COL10A1, MMP11	614	64	16792	3.84589	0.9975	0.229334	3.84844
GOTERM_BP_DIRECT	GO:0060749~mammary gland alveolus development	5	0.716332	0.00286336	AR, CCND1, TNFSF11, ERBB4, TGFA	614	17	16792	8.04369	0.999589	0.277372	4.97861
GOTERM_BP_DIRECT	GO:0019221~cytokine-mediated signaling pathway	13	1.86246	0.00306651	LRRC4, PLP2, TNFSF11, IRF5, EREG, LIFR, TGM2, DCN, CX3CL1, KIT, LRRC15, IL17RD, GHR	614	131	16792	2.71398	0.999764	0.283965	5.32278
GOTERM_BP_DIRECT	GO:0030335~positive regulation of cell migration	16	2.29226	0.00312189	PRKCA, TGFBR1, SPHK1, HGF, KIT, LRRC15, MCAM, TGFB1, CDH13, SEMA6D, TIAM1, CEACAM6, FGF1, PLAU, CYR61, F2R	614	184	16792	2.37813	0.999797	0.278908	5.41642
GOTERM_BP_DIRECT	GO:0001938~positive regulation of endothelial cell proliferation	9	1.2894	0.00354808	NRP2, PRKCA, CDH13, PGF, TGFBR1, CCR3, NR4A1, ECM1, PROX1	614	69	16792	3.5672	0.999936	0.300885	6.13399
GOTERM_BP_DIRECT	GO:0010765~positive regulation of sodium ion transport	5	0.716332	0.00440089	SCN1B, PKP2, ANK3, CNTN1, SCN4B	614	19	16792	7.19698	0.999994	0.348385	7.55447
GOTERM_BP_DIRECT	GO:0045444~fat cell differentiation	9	1.2894	0.00502559	SREBF1, CCND1, FFAR4, ADIG, NR4A1, ID4, CLIP3, NR4A3, HMGA2	614	73	16792	3.37174	0.999999	0.376484	8.5821
GOTERM_BP_DIRECT	GO:0014911~positive regulation of smooth muscle cell migration	5	0.716332	0.00534447	NOX4, HDAC4, P2RY6, SEMA6D, ITGA2	614	20	16792	6.83713	1	0.384725	9.10248
GOTERM_BP_DIRECT	GO:0000187~activation of MAPK activity	11	1.57593	0.00573304	DUSP5, GRM4, NOD1, CSPG4, TGFA, KIT, HGF, FGF1, NRG1, ALK, GHR	614	107	16792	2.81153	1	0.396066	9.73282
GOTERM_BP_DIRECT	GO:0048661~positive regulation of smooth muscle cell proliferation	8	1.14613	0.00602867	FGFR2, CDH13, HDAC4, EREG, TGM2, ABCC4, ITGA2, NR4A3	614	60	16792	3.64647	1	0.401781	10.2096
GOTERM_BP_DIRECT	GO:0045669~positive regulation of osteoblast differentiation	8	1.14613	0.00602867	PDLIM7, SOX11, ZHX3, TP63, ID4, HGF, RUNX2, CYR61	614	60	16792	3.64647	1	0.401781	10.2096
GOTERM_BP_DIRECT	GO:0048333~mesodermal cell differentiation	4	0.573066	0.00641424	FGFR2, ITGA2, ITGA3, HMGA2	614	11	16792	9.94492	1	0.411511	10.8279
GOTERM_BP_DIRECT	GO:0006954~inflammatory response	25	3.58166	0.00649557	KIT, BDKRB2, TGFB1, HRH1, TNFRSF11B, NOD1, CYP26B1, IL1RAP, CNR2, NOX4, OLR1, SPHK1, CHI3L1, ACKR2, NFAM1, ECM1, CCL18, CCL17, PRKCQ, HDAC4, KRT16, CCR3, HDAC9, CAMK1D, F2R	614	379	16792	1.80399	1	0.406162	10.9578
GOTERM_BP_DIRECT	GO:0001934~positive regulation of protein phosphorylation	12	1.7192	0.00682017	CCND1, TNIK, ERBB4, CCND2, FAM20A, PELI2, EFNA5, TBX1, CLIP3, TGFB1, PLAUR, CYR61	614	127	16792	2.58411	1	0.412362	11.4745
GOTERM_BP_DIRECT	GO:0007268~chemical synaptic transmission	18	2.5788	0.00716481	PTPRD, SCN1B, SLC6A1, GABRB2, SLC12A5, CACNB4, GJC1, GRM4, CBLN1, KCNQ3, SSTR3, SYN1, NPTX2, CHRNA4, SLC1A1, SNAP25, HAP1, DLG2	614	240	16792	2.05114	1	0.41905	12.02
GOTERM_BP_DIRECT	GO:0043065~positive regulation of apoptotic process	21	3.0086	0.00722751	BID, NOX4, ABR, CYP1B1, ERBB4, TNFRSF12A, ZMAT3, HRK, NR4A1, ZBTB16, HMGA2, TGFB1, CDKN2A, NUPR1, IRF5, TIAM1, TGM2, CLIP3, TOP2A, MELK, CAMK1D	614	300	16792	1.9144	1	0.413189	12.1189
GOTERM_BP_DIRECT	GO:0001837~epithelial to mesenchymal transition	6	0.859599	0.00738412	FGFR2, TGFBR1, HGF, HMGA2, LOXL2, TGFB1	614	34	16792	4.82621	1	0.41158	12.3655
GOTERM_BP_DIRECT	GO:0032230~positive regulation of synaptic transmission, GABAergic	4	0.573066	0.00832275	CA7, OXTR, PRKCE, HAP1	614	12	16792	9.11618	1	0.441596	13.8297
GOTERM_BP_DIRECT	GO:0043616~keratinocyte proliferation	4	0.573066	0.00832275	CDH13, EREG, TP63, SDR16C5	614	12	16792	9.11618	1	0.441596	13.8297
GOTERM_BP_DIRECT	GO:0008283~cell proliferation	24	3.4384	0.00837398	BCAT1, AR, ERBB4, CSPG4, ITGA2, CD70, TBX1, ALK, MCM10, PAX1, CITED2, GLUL, FAM83B, RASGRF1, KRT16, NAB2, TGFBI, BUB1, TGFA, FGF1, NRG1, MPL, MELK, CYR61	614	366	16792	1.79335	1	0.435389	13.9089
GOTERM_BP_DIRECT	GO:0007169~transmembrane receptor protein tyrosine kinase signaling pathway	10	1.43266	0.00839053	ITK, ERBB4, ERBB3, CSPG4, ANGPTL1, KIT, BDKRB2, SHC3, NRG1, ALK	614	96	16792	2.84881	1	0.428095	13.9345
GOTERM_BP_DIRECT	GO:0014068~positive regulation of phosphatidylinositol 3-kinase signaling	8	1.14613	0.00930228	ERBB4, UNC5B, ERBB3, DCN, KIT, HGF, NRG1, F2R	614	65	16792	3.36597	1	0.453942	15.333
GOTERM_BP_DIRECT	GO:0018108~peptidyl-tyrosine phosphorylation	13	1.86246	0.0104033	FGFR2, TYRO3, ERBB4, ERBB3, EPHA10, KIT, ALK, EPHB1, EREG, MST1R, NRG1, FGF1, MELK	614	153	16792	2.32373	1	0.483807	16.9932
GOTERM_BP_DIRECT	GO:0090102~cochlea development	5	0.716332	0.0104465	GABRB3, GABRB2, HEY2, CECR2, KCNK2	614	24	16792	5.69761	1	0.477401	17.0577
GOTERM_BP_DIRECT	GO:0007162~negative regulation of cell adhesion	6	0.859599	0.0105787	CDH13, DACT2, MUC21, ERBB3, TNC, TGFBI	614	37	16792	4.4349	1	0.474075	17.2549
GOTERM_BP_DIRECT	GO:0034332~adherens junction organization	6	0.859599	0.0105787	CDH13, CDH2, CDH3, CDH4, CDH24, CDH6	614	37	16792	4.4349	1	0.474075	17.2549
GOTERM_BP_DIRECT	GO:0001501~skeletal system development	12	1.7192	0.0117467	ALPL, HDAC4, TNFRSF11B, SOX11, TGFBR1, COMP, JAG2, TP63, ZBTB16, PAX1, PAPSS2, COL10A1	614	137	16792	2.39549	1	0.502642	18.9774
GOTERM_BP_DIRECT	GO:0055010~ventricular cardiac muscle tissue morphogenesis	5	0.716332	0.0120846	FGFR2, PKP2, TNNI3, PROX1, TGFB1	614	25	16792	5.46971	1	0.505083	19.4693
GOTERM_BP_DIRECT	GO:0002040~sprouting angiogenesis	5	0.716332	0.0120846	CDH13, PGF, RSPO3, ESM1, LOXL2	614	25	16792	5.46971	1	0.505083	19.4693
GOTERM_BP_DIRECT	GO:0061156~pulmonary artery morphogenesis	3	0.429799	0.0123633	HEY2, STRA6, CITED2	614	5	16792	16.4091	1	0.50574	19.8729
GOTERM_BP_DIRECT	GO:0002053~positive regulation of mesenchymal cell proliferation	5	0.716332	0.0138784	FGFR2, PRRX1, TP63, TBX1, FOXP2	614	26	16792	5.25933	1	0.539529	22.0341
GOTERM_BP_DIRECT	GO:0001958~endochondral ossification	5	0.716332	0.0138784	ALPL, NAB2, MMP16, RUNX2, COL10A1	614	26	16792	5.25933	1	0.539529	22.0341
GOTERM_BP_DIRECT	GO:0043547~positive regulation of GTPase activity	32	4.58453	0.015805	FGFR2, ERBB4, ERBB3, ARHGAP36, KIT, CX3CL1, STXBP5L, CDC42EP1, ARHGAP20, RAPGEF5, SHC3, NRG1, FGF1, CDC42EP3, TBC1D2, ABR, PSD3, GRHL3, RGS17, PSD2, ARHGAP24, ARHGAP23, IRS1, CCL18, CCL17, EREG, RASGRF1, SPTBN2, GFRA1, OPHN1, RGS8, RGS9	614	565	16792	1.54894	1	0.579512	24.7028
GOTERM_BP_DIRECT	GO:0007565~female pregnancy	9	1.2894	0.0159579	CD38, PGF, TFCP2L1, OXTR, ITGA2, PSG1, SLC38A1, FOSB, TGFB1	614	89	16792	2.76558	1	0.575836	24.9108
GOTERM_BP_DIRECT	GO:0001570~vasculogenesis	7	1.00287	0.0159692	HEY2, ACKR3, TMEM100, TNNI3, TGFB1, GJC1, CITED2	614	56	16792	3.41857	1	0.569042	24.9262
GOTERM_BP_DIRECT	GO:0060762~regulation of branching involved in mammary gland duct morphogenesis	3	0.429799	0.0180992	ETV5, TGFB1, ETV4	614	6	16792	13.6743	1	0.608209	27.7682
GOTERM_BP_DIRECT	GO:0007399~nervous system development	19	2.72206	0.0185231	RBFOX1, ERBB4, TRPC5, ENC1, L1CAM, HES6, HDAC4, CBLN1, CHRDL1, NAB2, ST8SIA4, GFRA1, RAPGEF5, OPHN1, EFNA5, RGS9, NRG1, DCLK1, DLG2	614	287	16792	1.81053	1	0.609927	28.3216
GOTERM_BP_DIRECT	GO:0070373~negative regulation of ERK1 and ERK2 cascade	7	1.00287	0.0187362	RPS6KA6, DUSP4, ATF3, LMO3, NDRG2, WNK2, SPRY4	614	58	16792	3.30069	1	0.607429	28.5983
GOTERM_BP_DIRECT	GO:0086002~cardiac muscle cell action potential involved in contraction	4	0.573066	0.0190106	SCN1B, PKP2, SCN4B, KCNJ2	614	16	16792	6.83713	1	0.606203	28.953
GOTERM_BP_DIRECT	GO:0009653~anatomical structure morphogenesis	9	1.2894	0.0191472	EYA4, MPZL2, EREG, IGF2BP2, IGF2BP3, FGF1, MCAM, F2R, CYR61	614	92	16792	2.6754	1	0.602361	29.1289
GOTERM_BP_DIRECT	GO:0006906~vesicle fusion	7	1.00287	0.0202354	SYT12, SYTL4, C2CD4C, SYTL5, SYT9, C2CD4A, SYT7	614	59	16792	3.24474	1	0.616474	30.5163
GOTERM_BP_DIRECT	GO:0009612~response to mechanical stimulus	7	1.00287	0.0202354	TNC, CHI3L1, DCN, FOSB, BDKRB2, KCNK2, CITED2	614	59	16792	3.24474	1	0.616474	30.5163
GOTERM_BP_DIRECT	GO:0043542~endothelial cell migration	5	0.716332	0.0202379	CDH13, CYP1B1, PTP4A3, TGFBR1, LOXL2	614	29	16792	4.71526	1	0.61024	30.5195
GOTERM_BP_DIRECT	GO:0060412~ventricular septum morphogenesis	5	0.716332	0.0202379	SOX11, TGFBR1, HEY2, PROX1, CITED2	614	29	16792	4.71526	1	0.61024	30.5195
GOTERM_BP_DIRECT	GO:1902476~chloride transmembrane transport	9	1.2894	0.0203046	FXYD3, GABRG3, CLCA2, GABRB3, GABRB2, SLC26A7, TTYH2, SLC12A5, CLCNKB	614	93	16792	2.64663	1	0.605292	30.6037
GOTERM_BP_DIRECT	GO:0030324~lung development	8	1.14613	0.0207875	FGFR2, SREBF1, CHI3L1, STRA6, ITGA3, CYP1A2, FGF1, PROX1	614	76	16792	2.87879	1	0.607941	31.2104
GOTERM_BP_DIRECT	GO:0030036~actin cytoskeleton organization	11	1.57593	0.0207994	CORO2B, CORO2A, ABR, TNXB, WASF3, PDLIM7, SHROOM4, FOXJ1, OPHN1, TMSB4X, PRKG1	614	130	16792	2.31411	1	0.602188	31.2253
GOTERM_BP_DIRECT	GO:0046854~phosphatidylinositol phosphorylation	9	1.2894	0.021511	FGFR2, EREG, ERBB4, ERBB3, KIT, PIK3R6, FGF1, NRG1, IRS1	614	94	16792	2.61848	1	0.608793	32.1099
GOTERM_BP_DIRECT	GO:0050679~positive regulation of epithelial cell proliferation	7	1.00287	0.0218139	FGFR2, GLUL, TGFA, TBX1, NR4A3, FGF1, TGFB1	614	60	16792	3.19066	1	0.608201	32.4832
GOTERM_BP_DIRECT	GO:0001843~neural tube closure	8	1.14613	0.0221729	COBL, SALL4, CECR2, GRHL3, SDC4, TGFB1, MTHFD1L, CITED2	614	77	16792	2.84141	1	0.60857	32.9232
GOTERM_BP_DIRECT	GO:0007420~brain development	14	2.00573	0.0223547	BID, DMBX1, ABR, SHROOM4, FOXJ1, KCNAB1, SPHK1, MACROD2, AFF2, PROX1, CDH22, EML1, CNTNAP2, HAP1	614	190	16792	2.01516	1	0.605996	33.1449
GOTERM_BP_DIRECT	GO:0060307~regulation of ventricular cardiac muscle cell membrane repolarization	4	0.573066	0.0224707	SCN1B, NOS1AP, SCN4B, SNTA1	614	17	16792	6.43495	1	0.602401	33.2861
GOTERM_BP_DIRECT	GO:0045773~positive regulation of axon extension	5	0.716332	0.0226957	TNFRSF12A, TRPC5, L1CAM, NRG1, CDH4	614	30	16792	4.55809	1	0.600664	33.559
GOTERM_BP_DIRECT	GO:1900740~positive regulation of protein insertion into mitochondrial membrane involved in apoptotic signaling pathway	5	0.716332	0.0226957	BID, E2F1, BBC3, TP63, SFN	614	30	16792	4.55809	1	0.600664	33.559
GOTERM_BP_DIRECT	GO:0030182~neuron differentiation	9	1.2894	0.0227672	PTPRD, WNT3, TRPC5, SOX11, MYEF2, FZD5, HDAC9, RUNX2, PROX1	614	95	16792	2.59091	1	0.59648	33.6455
GOTERM_BP_DIRECT	GO:0000122~negative regulation of transcription from RNA polymerase II promoter	38	5.44413	0.0230778	E2F1, FGFR2, GLIS3, TFCP2L1, PRRX1, PAX5, TP63, CBX2, ZBTB16, TGFB1, CITED2, HEY2, BHLHE40, NFATC2, S100A1, MDFI, DMBX1, SREBF1, ZBTB20, FOXJ1, SOX11, ZHX3, HES6, FOSB, NR4A3, HMGA2, PKIA, PROX1, FOXP2, HDAC4, CCND1, ATF3, SALL4, TENM2, ID4, HDAC9, MAD2L2, NFE2L3	614	720	16792	1.44339	1	0.596231	34.0201
GOTERM_BP_DIRECT	GO:0061337~cardiac conduction	6	0.859599	0.0233979	KCND3, SCN1B, CACNG4, CACNB4, KCNJ2, KCNIP4	614	45	16792	3.64647	1	0.596141	34.4041
GOTERM_BP_DIRECT	GO:0045944~positive regulation of transcription from RNA polymerase II promoter	49	7.02006	0.0235134	E2F1, FGFR2, GLIS3, PRRX1, TP63, PAX5, DCN, PAX1, TGFB1, CITED2, TMEM173, CDKN2A, PAX9, POU2F3, HEY2, ETV1, ARNTL2, RUNX1, FGF1, NRG1, NFATC2, TOP2A, ETV5, ETV4, CYR61, NFATC1, SREBF1, PLAG1, AR, FOXJ1, SOX11, NR4A1, TBX1, GRHL3, HGF, NR4A3, FOSB, KLF15, FZD5, HMGA2, PROX1, CDH13, HDAC4, ATF3, SALL4, TNFSF11, IRF5, ID4, FHOD1	614	981	16792	1.36603	1	0.592846	34.5421
GOTERM_BP_DIRECT	GO:0014066~regulation of phosphatidylinositol 3-kinase signaling	8	1.14613	0.023621	FGFR2, EREG, ERBB4, ERBB3, KIT, FGF1, NRG1, IRS1	614	78	16792	2.80498	1	0.589491	34.6704
GOTERM_BP_DIRECT	GO:0060017~parathyroid gland development	3	0.429799	0.0247317	TGFBR1, TBX1, PAX1	614	7	16792	11.7208	1	0.60154	35.9815
GOTERM_BP_DIRECT	GO:0060501~positive regulation of epithelial cell proliferation involved in lung morphogenesis	3	0.429799	0.0247317	FGFR2, HMGA2, FOXP2	614	7	16792	11.7208	1	0.60154	35.9815
GOTERM_BP_DIRECT	GO:0060740~prostate gland epithelium morphogenesis	3	0.429799	0.0247317	AR, TNC, ID4	614	7	16792	11.7208	1	0.60154	35.9815
GOTERM_BP_DIRECT	GO:0035360~positive regulation of peroxisome proliferator activated receptor signaling pathway	3	0.429799	0.0247317	PTGIS, LMO3, CITED2	614	7	16792	11.7208	1	0.60154	35.9815
GOTERM_BP_DIRECT	GO:0042297~vocal learning	3	0.429799	0.0247317	CNTNAP2, STRA6, FOXP2	614	7	16792	11.7208	1	0.60154	35.9815
GOTERM_BP_DIRECT	GO:0042981~regulation of apoptotic process	15	2.149	0.0248	BID, NOS1AP, TP63, GAS1, ALK, DAPK2, TGFB1, GLS2, TNFRSF11B, NOD1, RASSF6, BBC3, INHBC, PERP, BMP8A	614	213	16792	1.92595	1	0.597645	36.0613
GOTERM_BP_DIRECT	GO:0007219~Notch signaling pathway	10	1.43266	0.0249244	DTX4, PTP4A3, HEY2, JAG2, CNTN1, TP63, TMEM100, PERP, TGFB1, CDH6	614	115	16792	2.37813	1	0.59465	36.2064
GOTERM_BP_DIRECT	GO:0000902~cell morphogenesis	7	1.00287	0.0252156	NOX4, WNT3, SHROOM4, TFCP2L1, HGF, NRG1, IL7R	614	62	16792	3.08774	1	0.594171	36.5447
GOTERM_BP_DIRECT	GO:0046676~negative regulation of insulin secretion	5	0.716332	0.0253274	SREBF1, SYTL4, IRS1, BMP8A, STXBP5L	614	31	16792	4.41105	1	0.59109	36.6743
GOTERM_BP_DIRECT	GO:0045892~negative regulation of transcription, DNA-templated	28	4.01146	0.0275059	E2F1, TP63, ZBTB16, TGFB1, CITED2, CDKN2A, PAX9, HEY2, BHLHE40, NRG1, LOXL2, RUNX1, RUNX2, TWIST2, MDFI, DMBX1, ZBTB21, ZHX3, HMGA2, PROX1, FOXP2, CD38, HDAC4, EREG, ZBED6, HES2, ID4, HDAC9	614	499	16792	1.53459	1	0.61709	39.1483
GOTERM_BP_DIRECT	GO:0051781~positive regulation of cell division	6	0.859599	0.0276968	FGFR2, EREG, PGF, TGFA, FGF1, TGFB1	614	47	16792	3.4913	1	0.615044	39.3606
GOTERM_BP_DIRECT	GO:0006469~negative regulation of protein kinase activity	9	1.2894	0.0283089	LRRC4, TESC, CDKN2A, PPP1R1C, DCN, SFN, LRRC15, CAMK2N2, CAMK2N1	614	99	16792	2.48623	1	0.618628	40.0369
GOTERM_BP_DIRECT	GO:0050731~positive regulation of peptidyl-tyrosine phosphorylation	8	1.14613	0.0300622	CD44, CSPG4, CNTN1, EFNA5, HGF, NRG1, TGFB1, GHR	614	82	16792	2.66815	1	0.636549	41.9349
GOTERM_BP_DIRECT	GO:0031290~retinal ganglion cell axon guidance	4	0.573066	0.0303462	NRCAM, EFNA5, SLIT1, EPHB1	614	19	16792	5.75759	1	0.635602	42.237
GOTERM_BP_DIRECT	GO:0032332~positive regulation of chondrocyte differentiation	4	0.573066	0.0303462	SOX5, ZBTB16, LOXL2, RUNX2	614	19	16792	5.75759	1	0.635602	42.237
GOTERM_BP_DIRECT	GO:0007156~homophilic cell adhesion via plasma membrane adhesion molecules	12	1.7192	0.0303709	CDH22, AMIGO2, CDH13, MPZL2, CLSTN2, DSC3, PCDH9, CDH2, CDH3, CDH4, CDH24, CDH6	614	158	16792	2.0771	1	0.6315	42.2631
GOTERM_BP_DIRECT	GO:0060326~cell chemotaxis	7	1.00287	0.0309519	PRKCQ, SAA2, CX3CL1, KIT, HGF, CCL28, EPHB1	614	65	16792	2.94523	1	0.634227	42.8761
GOTERM_BP_DIRECT	GO:0042493~response to drug	19	2.72206	0.0309974	SREBF1, LPL, PGF, SLC12A5, ITGA2, OXTR, ITGA3, FOSB, CDH3, PNP, TGFB1, CD38, HDAC4, CCND1, TNFRSF11B, CDKN1A, TGFA, ABCC4, NFATC2	614	304	16792	1.70928	1	0.630473	42.9239
GOTERM_BP_DIRECT	GO:0070555~response to interleukin-1	5	0.716332	0.0311209	PRKCA, CD38, HDAC4, CHI3L1, GHR	614	33	16792	4.14372	1	0.627707	43.0533
GOTERM_BP_DIRECT	GO:0000165~MAPK cascade	17	2.43553	0.031428	FGFR2, ERBB4, ERBB3, KIT, IL17RD, IRS1, TGFB1, DUSP5, EREG, RASGRF1, SPTBN2, GFRA1, PPM1L, FGF1, NRG1, KSR1, SHC3	614	262	16792	1.77452	1	0.627173	43.3739
GOTERM_BP_DIRECT	GO:0007417~central nervous system development	10	1.43266	0.031665	DMBX1, NRCAM, RPS6KA6, HPCAL4, CASZ1, GRHL3, ZBTB16, SHC3, DCLK1, CITED2	614	120	16792	2.27904	1	0.625824	43.6201
GOTERM_BP_DIRECT	GO:0048762~mesenchymal cell differentiation	3	0.429799	0.032188	FGFR2, TGFBR1, HMGA2	614	8	16792	10.2557	1	0.627839	44.16
GOTERM_BP_DIRECT	GO:0001504~neurotransmitter uptake	3	0.429799	0.032188	GLUL, SLC38A1, SNAP25	614	8	16792	10.2557	1	0.627839	44.16
GOTERM_BP_DIRECT	GO:0071420~cellular response to histamine	3	0.429799	0.032188	HRH1, GABRB3, GABRB2	614	8	16792	10.2557	1	0.627839	44.16
GOTERM_BP_DIRECT	GO:0035914~skeletal muscle cell differentiation	6	0.859599	0.0324664	ATF3, NUPR1, SOX11, PAX5, NR4A1, CITED2	614	49	16792	3.3488	1	0.626995	44.4454
GOTERM_BP_DIRECT	GO:0002244~hematopoietic progenitor cell differentiation	7	1.00287	0.0330383	EML1, BVES, DACT2, TOP2A, TGFB1, SMPD3, CITED2	614	66	16792	2.9006	1	0.629506	45.0273
GOTERM_BP_DIRECT	GO:0045787~positive regulation of cell cycle	5	0.716332	0.0342858	FGFR2, CCND1, NR4A3, PROX1, CITED2	614	34	16792	4.02184	1	0.6394	46.2768
GOTERM_BP_DIRECT	GO:0007157~heterophilic cell-cell adhesion via plasma membrane cell adhesion molecules	6	0.859599	0.0350315	AMIGO2, PTPRD, CBLN1, TENM2, CDH2, CDH4	614	50	16792	3.28182	1	0.64352	47.0108
GOTERM_BP_DIRECT	GO:0008544~epidermis development	8	1.14613	0.0356041	LAMB3, KRT16, POU2F3, BNC1, CRABP2, KLK5, EDA2R, GRHL3	614	85	16792	2.57398	1	0.6457	47.5681
GOTERM_BP_DIRECT	GO:0086091~regulation of heart rate by cardiac conduction	5	0.716332	0.0376308	KCND3, SCN1B, PKP2, SCN4B, KCNJ2	614	35	16792	3.90693	1	0.662566	49.4962
GOTERM_BP_DIRECT	GO:0048565~digestive tract development	5	0.716332	0.0376308	FGFR2, COBL, OXTR, KIT, TGFB1	614	35	16792	3.90693	1	0.662566	49.4962
GOTERM_BP_DIRECT	GO:0048844~artery morphogenesis	4	0.573066	0.0394823	TGFBR1, PRRX1, STRA6, TBX1	614	21	16792	5.20924	1	0.676698	51.1989
GOTERM_BP_DIRECT	GO:0016338~calcium-independent cell-cell adhesion via plasma membrane cell-adhesion molecules	4	0.573066	0.0394823	CLDN16, CLDN8, CLDN1, CLDN2	614	21	16792	5.20924	1	0.676698	51.1989
GOTERM_BP_DIRECT	GO:0008354~germ cell migration	3	0.429799	0.0403992	TGFBR1, KIT, TGFB1	614	9	16792	9.11618	1	0.681503	52.022
GOTERM_BP_DIRECT	GO:0060670~branching involved in labyrinthine layer morphogenesis	3	0.429799	0.0403992	FGFR2, RSPO3, FZD5	614	9	16792	9.11618	1	0.681503	52.022
GOTERM_BP_DIRECT	GO:0032464~positive regulation of protein homooligomerization	3	0.429799	0.0403992	BID, BBC3, HRK	614	9	16792	9.11618	1	0.681503	52.022
GOTERM_BP_DIRECT	GO:0030178~negative regulation of Wnt signaling pathway	6	0.859599	0.040528	MDFI, CCND1, TRABD2A, CXXC4, HMGA2, NFATC1	614	52	16792	3.1556	1	0.678986	52.1365
GOTERM_BP_DIRECT	GO:0060045~positive regulation of cardiac muscle cell proliferation	4	0.573066	0.0445137	FGFR2, ERBB4, HEY2, NRG1	614	22	16792	4.97246	1	0.710063	55.5565
GOTERM_BP_DIRECT	GO:0042130~negative regulation of T cell proliferation	5	0.716332	0.0448629	PELI1, FOXJ1, PDE5A, SDC4, TGFB1	614	37	16792	3.69575	1	0.709361	55.8449
GOTERM_BP_DIRECT	GO:0021549~cerebellum development	5	0.716332	0.0448629	SSTR3, CNTN1, HAP1, FAIM2, FOXP2	614	37	16792	3.69575	1	0.709361	55.8449
GOTERM_BP_DIRECT	GO:0032355~response to estradiol	8	1.14613	0.0486177	BID, CD38, CCND1, SLC6A1, OXTR, CYP1A2, TGFB1, GHR	614	91	16792	2.40427	1	0.735141	58.8362
GOTERM_BP_DIRECT	GO:0031643~positive regulation of myelination	3	0.429799	0.0493006	WASF3, HGF, NRG1	614	10	16792	8.20456	1	0.736741	59.3593
GOTERM_BP_DIRECT	GO:0060174~limb bud formation	3	0.429799	0.0493006	FGFR2, WNT3, SOX11	614	10	16792	8.20456	1	0.736741	59.3593
GOTERM_BP_DIRECT	GO:0043114~regulation of vascular permeability	3	0.429799	0.0493006	HRH1, ABR, BDKRB2	614	10	16792	8.20456	1	0.736741	59.3593
GOTERM_BP_DIRECT	GO:0042475~odontogenesis of dentin-containing tooth	6	0.859599	0.0497008	AMTN, TNC, JAG2, TP63, TBX1, RUNX2	614	55	16792	2.98348	1	0.73626	59.6629
GOTERM_BP_DIRECT	GO:0001836~release of cytochrome c from mitochondria	4	0.573066	0.0498469	BID, GGCT, BBC3, SFN	614	23	16792	4.75627	1	0.733952	59.7732
GOTERM_BP_DIRECT	GO:0009887~organ morphogenesis	8	1.14613	0.0510447	FGFR2, TNFSF11, EREG, PAX9, COMP, PAX5, ITGA2, DCN	614	92	16792	2.37813	1	0.739185	60.6668
GOTERM_BP_DIRECT	GO:0006810~transport	20	2.86533	0.0528109	AR, CLCA2, GABRB3, SLC6A1, SLC9A5, GABRB2, AQP8, CRABP2, SLC12A5, SLC6A14, CACNG4, CLCNKB, SEC14L6, CACNB4, SLC19A2, SLC7A6, GJC1, SLC35F2, ABCC3, SLC25A15	614	348	16792	1.57175	1	0.7481	61.9504
GOTERM_BP_DIRECT	GO:0032570~response to progesterone	5	0.716332	0.0528163	SREBF1, CD38, OXTR, FOSB, TGFB1	614	39	16792	3.50622	1	0.7449	61.9543
GOTERM_BP_DIRECT	GO:0002062~chondrocyte differentiation	5	0.716332	0.0528163	TGFBI, RUNX1, HMGA2, RUNX2, TGFB1	614	39	16792	3.50622	1	0.7449	61.9543
GOTERM_BP_DIRECT	GO:0030199~collagen fibril organization	5	0.716332	0.0528163	CYP1B1, TNXB, TGFBR1, LOXL2, MMP11	614	39	16792	3.50622	1	0.7449	61.9543
GOTERM_BP_DIRECT	GO:0050890~cognition	5	0.716332	0.0528163	GPR155, TUSC3, SHROOM4, CHRNA4, STRA6	614	39	16792	3.50622	1	0.7449	61.9543
GOTERM_BP_DIRECT	GO:0030334~regulation of cell migration	7	1.00287	0.0530111	MMP10, PLXNC1, PLXNA4, SRCIN1, ERBB4, JAG2, TGFB1	614	74	16792	2.58702	1	0.743005	62.0934
GOTERM_BP_DIRECT	GO:0048745~smooth muscle tissue development	3	0.429799	0.0588309	TP63, STRA6, FOXP2	614	11	16792	7.45869	1	0.776585	66.0348
GOTERM_BP_DIRECT	GO:0048016~inositol phosphate-mediated signaling	3	0.429799	0.0588309	HRH1, NMUR1, ITPR1	614	11	16792	7.45869	1	0.776585	66.0348
GOTERM_BP_DIRECT	GO:0030168~platelet activation	9	1.2894	0.0596075	PRKCA, F2RL2, TYRO3, PRKCQ, DGKI, PIK3R6, PRKCE, ITPR1, F2R	614	115	16792	2.14032	1	0.778081	66.5305
GOTERM_BP_DIRECT	GO:0070372~regulation of ERK1 and ERK2 cascade	4	0.573066	0.0613925	FGFR2, TIAM1, EPHB1, CYR61	614	25	16792	4.37577	1	0.785217	67.644
GOTERM_BP_DIRECT	GO:0051899~membrane depolarization	4	0.573066	0.0613925	SCN1B, CHRNA4, CACNG4, CACNB4	614	25	16792	4.37577	1	0.785217	67.644
GOTERM_BP_DIRECT	GO:2001235~positive regulation of apoptotic signaling pathway	4	0.573066	0.0613925	TGFBR1, TP63, CTSC, TPD52L1	614	25	16792	4.37577	1	0.785217	67.644
GOTERM_BP_DIRECT	GO:0051216~cartilage development	6	0.859599	0.0636784	CD44, PRRX1, CHI3L1, ZBTB16, COL10A1, BMP8A	614	59	16792	2.78121	1	0.79468	69.0191
GOTERM_BP_DIRECT	GO:0030534~adult behavior	4	0.573066	0.0675899	SPTBN2, PAX5, CNTNAP2, NR4A3	614	26	16792	4.20747	1	0.811592	71.2449
GOTERM_BP_DIRECT	GO:0008652~cellular amino acid biosynthetic process	4	0.573066	0.0675899	GLS2, BCAT1, FOLH1, GLUL	614	26	16792	4.20747	1	0.811592	71.2449
GOTERM_BP_DIRECT	GO:0017157~regulation of exocytosis	4	0.573066	0.0675899	RIMS2, STX1B, HAP1, STXBP5L	614	26	16792	4.20747	1	0.811592	71.2449
GOTERM_BP_DIRECT	GO:0006590~thyroid hormone generation	3	0.429799	0.0689325	DIO3, DIO1, IYD	614	12	16792	6.83713	1	0.815241	71.9734
GOTERM_BP_DIRECT	GO:0071985~multivesicular body sorting pathway	3	0.429799	0.0689325	SYTL4, RAB27B, RAB27A	614	12	16792	6.83713	1	0.815241	71.9734
GOTERM_BP_DIRECT	GO:0031629~synaptic vesicle fusion to presynaptic active zone membrane	3	0.429799	0.0689325	STX11, STX1B, SNAP25	614	12	16792	6.83713	1	0.815241	71.9734
GOTERM_BP_DIRECT	GO:0050673~epithelial cell proliferation	3	0.429799	0.0689325	KIT, COL8A1, COL8A2	614	12	16792	6.83713	1	0.815241	71.9734
GOTERM_BP_DIRECT	GO:0006508~proteolysis	26	3.72493	0.0712692	ADAMTS18, DPP10, MMP1, KLK10, TPSB2, KLK15, LONRF2, CLCA2, OLR1, KLK2, TRABD2A, KLK5, COLEC10, MMP16, CTSS, HGF, TMPRSS4, MMP11, MMP10, FOLH1, GGT6, CTSC, PRSS23, ADAM12, TPSAB1, PLAU	614	500	16792	1.42212	1	0.823254	73.2
GOTERM_BP_DIRECT	GO:0051466~positive regulation of corticotropin-releasing hormone secretion	2	0.286533	0.0716804	TNFSF11, APLN	614	2	16792	27.3485	1	0.822453	73.4106
GOTERM_BP_DIRECT	GO:0060529~squamous basal epithelial stem cell differentiation involved in prostate gland acinus development	2	0.286533	0.0716804	FGFR2, TP63	614	2	16792	27.3485	1	0.822453	73.4106
GOTERM_BP_DIRECT	GO:2001037~positive regulation of tongue muscle cell differentiation	2	0.286533	0.0716804	CYP26B1, TBX1	614	2	16792	27.3485	1	0.822453	73.4106
GOTERM_BP_DIRECT	GO:0003062~regulation of heart rate by chemical signal	2	0.286533	0.0716804	SREBF1, NOS1AP	614	2	16792	27.3485	1	0.822453	73.4106
GOTERM_BP_DIRECT	GO:0061669~spontaneous neurotransmitter secretion	2	0.286533	0.0716804	RIMS2, STX1B	614	2	16792	27.3485	1	0.822453	73.4106
GOTERM_BP_DIRECT	GO:0021644~vagus nerve morphogenesis	2	0.286533	0.0716804	PLXNA4, TBX1	614	2	16792	27.3485	1	0.822453	73.4106
GOTERM_BP_DIRECT	GO:0001503~ossification	7	1.00287	0.0719391	CHRDL1, TNFSF11, PDLIM7, RUNX1, RUNX2, ECM1, BMP8A	614	80	16792	2.393	1	0.820987	73.5422
GOTERM_BP_DIRECT	GO:0048863~stem cell differentiation	4	0.573066	0.0740596	KIT, HMGA2, RUNX2, ETV4	614	27	16792	4.05163	1	0.827629	74.5984
GOTERM_BP_DIRECT	GO:0060349~bone morphogenesis	4	0.573066	0.0740596	FGFR2, CYP26B1, PAX1, CITED2	614	27	16792	4.05163	1	0.827629	74.5984
GOTERM_BP_DIRECT	GO:0010800~positive regulation of peptidyl-threonine phosphorylation	4	0.573066	0.0740596	TRPC5, SPHK1, CHI3L1, TGFB1	614	27	16792	4.05163	1	0.827629	74.5984
GOTERM_BP_DIRECT	GO:0014065~phosphatidylinositol 3-kinase signaling	4	0.573066	0.0740596	TYRO3, ERBB3, PIK3R6, IRS1	614	27	16792	4.05163	1	0.827629	74.5984
GOTERM_BP_DIRECT	GO:0072332~intrinsic apoptotic signaling pathway by p53 class mediator	4	0.573066	0.0740596	E2F1, ZMAT3, EDA2R, PERP	614	27	16792	4.05163	1	0.827629	74.5984
GOTERM_BP_DIRECT	GO:0071805~potassium ion transmembrane transport	9	1.2894	0.0754173	KCNQ3, SLC9A5, KCNAB1, KCNA2, SLC12A5, KCNJ2, KCNK2, KCNV1, KCNIP4	614	121	16792	2.03419	1	0.830805	75.2536
GOTERM_BP_DIRECT	GO:0016337~single organismal cell-cell adhesion	8	1.14613	0.0763011	NRCAM, MPZL2, CD44, PKP2, TENM2, CDH3, COL8A2, CDH24	614	101	16792	2.16622	1	0.831953	75.6716
GOTERM_BP_DIRECT	GO:0050900~leukocyte migration	9	1.2894	0.0782757	OLR1, CD44, FOXJ1, CEACAM6, L1CAM, ITGA3, TREM1, MMP1, SLC7A6	614	122	16792	2.01751	1	0.83742	76.5813
GOTERM_BP_DIRECT	GO:0006813~potassium ion transport	7	1.00287	0.0790074	KCND3, KCNQ3, KCNAB1, KCNA2, KCNJ2, KCNV1, KCNJ1	614	82	16792	2.33463	1	0.837872	76.9102
GOTERM_BP_DIRECT	GO:0061029~eyelid development in camera-type eye	3	0.429799	0.0795512	SOX11, GRHL3, STRA6	614	13	16792	6.3112	1	0.837593	77.1518
GOTERM_BP_DIRECT	GO:0043303~mast cell degranulation	3	0.429799	0.0795512	MILR1, NR4A3, KIT	614	13	16792	6.3112	1	0.837593	77.1518
GOTERM_BP_DIRECT	GO:0031274~positive regulation of pseudopodium assembly	3	0.429799	0.0795512	CDC42EP1, KIT, CDC42EP3	614	13	16792	6.3112	1	0.837593	77.1518
GOTERM_BP_DIRECT	GO:0086012~membrane depolarization during cardiac muscle cell action potential	3	0.429799	0.0795512	SCN1B, SCN4B, KCNJ2	614	13	16792	6.3112	1	0.837593	77.1518
GOTERM_BP_DIRECT	GO:0090200~positive regulation of release of cytochrome c from mitochondria	4	0.573066	0.0807926	BID, BBC3, HRK, PLAUR	614	28	16792	3.90693	1	0.839981	77.6944
GOTERM_BP_DIRECT	GO:2000145~regulation of cell motility	4	0.573066	0.0807926	EREG, ERBB4, ERBB3, NRG1	614	28	16792	3.90693	1	0.839981	77.6944
GOTERM_BP_DIRECT	GO:0007389~pattern specification process	4	0.573066	0.0807926	FOXJ1, GRHL3, TBX1, MID1	614	28	16792	3.90693	1	0.839981	77.6944
GOTERM_BP_DIRECT	GO:0032870~cellular response to hormone stimulus	5	0.716332	0.0809103	FFAR4, PGF, OXTR, FOSB, GHR	614	45	16792	3.03873	1	0.838085	77.7452
GOTERM_BP_DIRECT	GO:0045165~cell fate commitment	5	0.716332	0.0861885	FGFR2, WNT3, ERBB4, HEY2, GAS1	614	46	16792	2.97267	1	0.854802	79.9148
GOTERM_BP_DIRECT	GO:0030900~forebrain development	5	0.716332	0.0861885	E2F1, SSTR3, PCDH9, PRKG1, DCLK1	614	46	16792	2.97267	1	0.854802	79.9148
GOTERM_BP_DIRECT	GO:0051897~positive regulation of protein kinase B signaling	7	1.00287	0.0864516	NOX4, TNFSF11, TGFBR1, CHI3L1, MST1R, NRG1, TGFB1	614	84	16792	2.27904	1	0.853495	80.0175
GOTERM_BP_DIRECT	GO:0042113~B cell activation	4	0.573066	0.0877797	HDAC4, LAX1, CHRNA4, HDAC9	614	29	16792	3.77221	1	0.855788	80.5286
GOTERM_BP_DIRECT	GO:0030203~glycosaminoglycan metabolic process	4	0.573066	0.0877797	CSPG4, DCN, SDC4, SDC3	614	29	16792	3.77221	1	0.855788	80.5286
GOTERM_BP_DIRECT	GO:0043627~response to estrogen	6	0.859599	0.0883517	GSTM3, TNFRSF11B, CCND1, RGS9, SLC34A2, CITED2	614	65	16792	2.52448	1	0.855532	80.7449
GOTERM_BP_DIRECT	GO:2000678~negative regulation of transcription regulatory region DNA binding	3	0.429799	0.0906359	SOX11, HEY2, MAD2L2	614	14	16792	5.8604	1	0.860821	81.5863
GOTERM_BP_DIRECT	GO:0010243~response to organonitrogen compound	3	0.429799	0.0906359	CDKN1A, CCND1, ABCC4	614	14	16792	5.8604	1	0.860821	81.5863
GOTERM_BP_DIRECT	GO:0032461~positive regulation of protein oligomerization	3	0.429799	0.0906359	BID, TRABD2A, MMP1	614	14	16792	5.8604	1	0.860821	81.5863
GOTERM_BP_DIRECT	GO:0009607~response to biotic stimulus	3	0.429799	0.0906359	IFITM10, SYNDIG1L, CCL18	614	14	16792	5.8604	1	0.860821	81.5863
GOTERM_BP_DIRECT	GO:0003382~epithelial cell morphogenesis	3	0.429799	0.0906359	AR, VSIG1, DACT2	614	14	16792	5.8604	1	0.860821	81.5863
GOTERM_BP_DIRECT	GO:0045893~positive regulation of transcription, DNA-templated	26	3.72493	0.0912651	E2F1, ERBB4, TP63, ZBTB16, TGFB1, CITED2, CDKN2A, ARNTL2, NFATC2, RUNX1, RUNX2, NFATC1, AR, TESC, TGFBR1, SOX11, TBX1, HMGA2, PROX1, CD38, HDAC4, HAS3, NFE2L3, MAD2L2, TP53INP2, F2R	614	515	16792	1.3807	1	0.860726	81.8119
GOTERM_BP_DIRECT	GO:0048015~phosphatidylinositol-mediated signaling	8	1.14613	0.0930025	FGFR2, EREG, ERBB4, ERBB3, KIT, FGF1, NRG1, IRS1	614	106	16792	2.06404	1	0.86407	82.4213
GOTERM_BP_DIRECT	GO:0060325~face morphogenesis	4	0.573066	0.0950112	PAX9, STRA6, TBX1, TGFB1	614	30	16792	3.64647	1	0.8681	83.1019
GOTERM_BP_DIRECT	GO:0030217~T cell differentiation	4	0.573066	0.0950112	JAG2, KIT, IL7R, RUNX2	614	30	16792	3.64647	1	0.8681	83.1019
GOTERM_BP_DIRECT	GO:0006952~defense response	6	0.859599	0.0975366	NOD1, TFF3, MST1R, PSG1, CX3CL1, TPSAB1	614	67	16792	2.44912	1	0.873433	83.9223
GOTERM_BP_DIRECT	GO:0006915~apoptotic process	28	4.01146	0.097862	FGFR2, TP63, ZBTB16, TMEM173, NOD1, CDKN2A, UNC5B, TIAM1, COMP, BUB1, TNFRSF19, UNC5D, EVA1A, TGFBR1, HRK, CHI3L1, NR4A1, GAS2, PRKCE, DAPK2, TNS4, RASSF6, BBC3, CTSC, EFNA5, DRAM1, MELK, FAIM2	614	567	16792	1.35054	1	0.872418	84.0252
GOTERM_BP_DIRECT	GO:0046777~protein autophosphorylation	11	1.57593	0.0993846	FGFR2, TYRO3, TNIK, ERBB4, AAK1, WNK2, KIT, DAPK2, ALK, EPHB1, MELK	614	172	16792	1.74903	1	0.874756	84.4987

## Sheet: GO-CC
Category	Term	Count	%	p value	Genes	List Total	Pop Hits	Pop Total	Fold Enrichment	Bonferroni	Benjamini	FDR
GOTERM_CC_DIRECT	GO:0005886~plasma membrane	241	34.5272	8.65479e-16	LYPD1, GLDN, SLC9A5, AQP8, SYT9, L1CAM, AQP7, SYT7, PRKG1, CDH22, ADTRP, CD44, CLEC4E, OSCAR, CHRNA4, CDH24, ARC, CLCA2, ABCC11, LIFR, WNK2, PLAUR, CD38, SSTR3, VSIG1, LPAR5, CCR3, EFNA5, MST1R, HAS3, SCN1B, ERBB4, ERBB3, CD70, BDKRB2, CACNB4, KCNJ2, EPHB1, KCNJ1, CDC42EP1, AHNAK2, STX11, CDC42EP3, SGIP1, TRPC4, ABR, TRPC5, TGFBR1, SPHK1, ATP11A, GAS1, MCAM, KCNK2, ABCG4, CD55, CD207, SEMA6D, PKP…	667	4121	18224	1.59784	3.18856e-13	3.18856e-13	1.22125e-12
GOTERM_CC_DIRECT	GO:0005887~integral component of plasma membrane	97	13.8968	2.10129e-09	F2RL2, PLXNA4, TUSC3, SLC6A1, GABRB3, AQP8, SLC6A20, GABRB2, GRIK3, KIAA1324, JAG2, TNFSF15, CSPG4, AQP7, IL17RD, SLC7A6, NRCAM, CD44, TYRO3, CLCA2, TRABD2A, SLC22A23, LIFR, ABCC11, SLC34A2, PLAUR, SSTR3, CCR3, HAS3, SLC38A1, MST1R, FGFR2, FXYD3, PLXNC1, ERBB3, CYSLTR2, KCNA2, EPHA10, CD70, BDKRB2, KCNJ2, EPHB1, P2RY6, CNR2, ENTPD1, TRPC4, TRPC5, SLC6A14, KCNK2, CD55, TNFSF11, GPR37, SEMA6D, MILR…	667	1415	18224	1.87298	7.54362e-07	3.77181e-07	2.88473e-06
GOTERM_CC_DIRECT	GO:0016021~integral component of membrane	255	36.533	1.65536e-08	GLDN, SLC9A5, VTCN1, AQP8, SYT9, L1CAM, AQP7, LEMD1, SYT7, CDH22, ADTRP, CD44, CLEC4E, OSCAR, CHRNA4, PELI2, PI16, CDH24, LRRC4, TYRO3, VANGL1, TMEM132B, ABCC11, LIFR, CYP1A2, TMEM132D, PLAUR, CD38, MGAT3, VSIG1, LPAR5, CCR3, TMEM170B, EFNA5, MST1R, HAS3, CYP1B1, ERBB4, ERBB3, CD70, BDKRB2, EPHB1, SYNDIG1L, KCNJ1, FAM19A5, TRAM2, DUSP13, STX11, GPR155, TRPC4, FAXC, TGFBR1, SCD, ATP11A, GAS1, MCAM…	667	5163	18224	1.34945	5.94273e-06	1.98092e-06	2.27255e-05
GOTERM_CC_DIRECT	GO:0005578~proteinaceous extracellular matrix	30	4.29799	1.86018e-07	ALPL, ADAMTS18, GLDN, AMTN, MAMDC2, SPOCK2, SFTPA1, VIT, MMP1, TGFB1, TNFRSF11B, COL26A1, WNT3, HPSE2, COMP, TGFBI, TFF3, SERPINA1, FGF1, COL8A2, COL10A1, CYR61, TNXB, CHI3L1, MMP16, SLIT1, ECM1, MMP11, MMP10, SFTPA2	667	268	18224	3.05847	6.67781e-05	1.66949e-05	0.000255372
GOTERM_CC_DIRECT	GO:0005576~extracellular region	99	14.1834	3.02659e-07	F2RL2, LYPD1, PGF, CSPG4, FSTL4, PNP, MMP1, TGFB1, NRCAM, BRINP2, WNT3, TGFBI, OSCAR, TPSB2, COL10A1, CLCA2, COLEC10, MFGE8, PCOLCE2, CBLN1, IGSF1, EFNA5, MFAP4, FGFR2, SCN1B, ERBB4, CX3CL1, ESM1, EPHB1, FAM19A5, COL26A1, LAMB3, TFF3, LPL, EPHX3, HGF, ECM1, CD55, TNFSF11, IGFL2, ADM2, TPSAB1, PLAU, BMP8A, NRP2, INSL3, NXPH4, ARSI, ASGR1, RSPO4, TNFRSF11B, RAET1E, RSPO3, IL1RAP, GPX3, KLK10, SERPI…	667	1610	18224	1.68007	0.000108649	2.17307e-05	0.000415501
GOTERM_CC_DIRECT	GO:0030054~cell junction	38	5.44413	6.1537e-06	LZTS1, GABRB3, SRCIN1, GABRB2, GRIK3, KCNA2, SYT9, SYT7, RIMS2, NETO1, SYN1, C4ORF19, CHRNA4, SNAP25, HAP1, DLG2, TBC1D2, LRRC4, ANKS1B, GABRG3, CLCA2, ARC, SYT12, PSD3, RGS17, LDLRAD3, CAMK2N1, CBLN1, TMEM163, PKP2, TENM2, DOK7, SPTBN2, DDB2, OPHN1, PERP, FAIM2, SNTA1	667	459	18224	2.26198	0.00220675	0.00036813	0.00844772
GOTERM_CC_DIRECT	GO:0009986~cell surface	41	5.87393	2.08561e-05	FGFR2, SLC6A1, CLSTN2, TSPEAR, TNFRSF12A, CSPG4, L1CAM, CYP2W1, CX3CL1, SDC4, TGFB1, SDC3, CLEC17A, KCNQ3, SRPX, CD44, ANK3, TGFA, CNTNAP2, UNC5D, GHR, LPL, TRPC4, TGFBR1, ITGA2, ACKR3, MMP16, ITGA3, MXRA8, NFAM1, FZD5, KCNK2, CD38, CD55, FOLH1, TNS1, MST1R, ANTXR1, MPL, PLAU, F2R	667	542	18224	2.06682	0.00745947	0.00106906	0.0286284
GOTERM_CC_DIRECT	GO:0014704~intercalated disc	9	1.2894	0.000198564	SCN1B, PGM5, PKP2, ANK3, SCN4B, CDH2, KCNJ2, FHOD1, GJC1	667	45	18224	5.46447	0.0688097	0.00887186	0.272253
GOTERM_CC_DIRECT	GO:0031012~extracellular matrix	25	3.58166	0.000234925	FGFR2, TNC, DCN, EDIL3, ABI3BP, TGFB1, MMP1, COL26A1, COMP, TGFBI, TGM2, COL8A1, LOXL2, COL8A2, CYR61, LPL, TNXB, MMP16, NID1, MFGE8, ECM1, MMP11, MMP10, MFAP4, TPSAB1	667	296	18224	2.30763	0.0808887	0.00932822	0.322033
GOTERM_CC_DIRECT	GO:0045211~postsynaptic membrane	20	2.86533	0.000282506	LRRC4, ANKS1B, ARC, GABRG3, LZTS1, GABRB3, SRCIN1, CLSTN2, GABRB2, GRIK3, PSD3, CAMK2N1, NETO1, CBLN1, ANK3, TENM2, CHRNA4, FAIM2, DLG2, F2R	667	211	18224	2.5898	0.0964592	0.0100921	0.387139
GOTERM_CC_DIRECT	GO:0008076~voltage-gated potassium channel complex	12	1.7192	0.000354899	KCND3, KCNQ3, KCNAB1, KCNA2, CNTNAP2, KCNJ2, SNAP25, KCNK2, DLG2, KCNV1, KCNIP4, KCNJ1	667	88	18224	3.72577	0.119646	0.0115178	0.486121
GOTERM_CC_DIRECT	GO:0016324~apical plasma membrane	23	3.29513	0.00106747	NOX4, F2RL2, TNIK, LZTS1, SHROOM4, ERBB3, SLC6A20, CSPG4, OXTR, CDH2, NHS, SLC19A1, KCNK2, SLC34A2, P2RY6, CD55, NOD1, SPTBN2, CLDN1, NRG1, RAB27B, SLC1A1, RAB27A	667	291	18224	2.1595	0.318478	0.0314471	1.45555
GOTERM_CC_DIRECT	GO:0016323~basolateral plasma membrane	16	2.29226	0.00256779	CLDN8, TRPC4, ERBB4, ERBB3, ITGA3, CDH2, SLC19A1, SLC7A6, P2RY6, NOD1, SLC26A7, ANK3, TGFA, ABCC4, PIANP, DLG2	667	180	18224	2.42865	0.602684	0.0685397	3.46813
GOTERM_CC_DIRECT	GO:0031225~anchored component of membrane	12	1.7192	0.00284109	ALPL, LYPD1, CDH13, LPL, CD55, CNTN5, OPCML, PRND, CNTN1, CEACAM6, GFRA1, PLAUR	667	113	18224	2.90149	0.639911	0.0703596	3.83062
GOTERM_CC_DIRECT	GO:0043025~neuronal cell body	23	3.29513	0.00288093	COBL, SRCIN1, TRPC5, STMN2, SLC12A5, ENC1, DGKI, PSD2, KCNJ2, KCNK2, TGFB1, CAMK2N1, BRINP2, PPP1R1B, TIAM1, PLXDC1, CNR2, SPTBN2, CHRNA4, CNTNAP2, MPL, TUBB3, GHR	667	315	18224	1.99496	0.645039	0.0667197	3.88335
GOTERM_CC_DIRECT	GO:0044224~juxtaparanode region of axon	4	0.573066	0.00480996	KCNAB1, KCNA2, CNTNAP2, DLG2	667	10	18224	10.9289	0.822883	0.102538	6.40493
GOTERM_CC_DIRECT	GO:0060076~excitatory synapse	5	0.716332	0.00764972	FGFR2, LRRC4, ITGA3, DGKI, NETO1	667	22	18224	6.20962	0.936506	0.149699	10.0056
GOTERM_CC_DIRECT	GO:0005923~bicellular tight junction	11	1.57593	0.00843078	CLDN16, CLDN8, CCND1, BVES, ANK3, TGFBR1, PLXDC1, CLDN1, CLDN2, FZD5, NHS	667	113	18224	2.6597	0.95214	0.155373	10.9731
GOTERM_CC_DIRECT	GO:0005901~caveola	8	1.14613	0.00936634	CDH13, TRPC4, PTGIS, BVES, NOS1AP, EFNA5, IRS1, F2R	667	65	18224	3.36275	0.965897	0.162897	12.1194
GOTERM_CC_DIRECT	GO:0030425~dendrite	22	3.15186	0.0116214	COBL, KCND3, SRCIN1, TRPC5, KCNA2, GRIK3, TP63, PSD2, EPHB1, CAMK2N1, BRINP2, SYN1, ANK3, TENM2, PLXDC1, CNR2, CHRNA4, CNTNAP2, RGS8, NRG1, TUBB3, RAB27A	667	335	18224	1.7943	0.984952	0.189274	14.8263
GOTERM_CC_DIRECT	GO:0005615~extracellular space	66	9.45559	0.0126884	GLDN, PGF, TNFSF15, TGFB1, TNFRSF11B, SERPINA9, PTGIS, WNT3, SAA2, TGFBI, GPX3, TGFA, CEACAM6, SERPINA1, NRG1, LOXL2, FGF1, APLN, GHR, MFGE8, PDE4C, CTSS, SLIT1, C8A, MMP10, EREG, PLXDC1, INHBC, CTSC, ALPL, ERBB3, TNC, CD70, SFTPA1, DCN, KIT, SFN, CX3CL1, CCL28, ABI3BP, COMP, TFF3, ANGPTL1, LPL, TNXB, KLK5, CHI3L1, HGF, MCAM, ECM1, CCL18, CCL17, IL36RN, ELFN2, PDZD7, TSLP, CDH13, TNFSF11, SFTPA2,…	667	1347	18224	1.33873	0.989789	0.196115	16.08
GOTERM_CC_DIRECT	GO:0001725~stress fiber	7	1.00287	0.013577	NOX4, PGM5, PDLIM7, SHROOM4, MST1R, FHOD1, NEBL	667	54	18224	3.54178	0.992609	0.199941	17.1109
GOTERM_CC_DIRECT	GO:0070382~exocytic vesicle	4	0.573066	0.0159191	SYTL4, SYTL5, SYT9, RAB27A	667	15	18224	7.28596	0.996852	0.221569	19.7723
GOTERM_CC_DIRECT	GO:0005796~Golgi lumen	9	1.2894	0.0242402	WNT3, MUC21, CSPG4, MMP16, DCN, SDC4, TGFB1, MMP11, SDC3	667	96	18224	2.56147	0.999851	0.307232	28.6005
GOTERM_CC_DIRECT	GO:0005925~focal adhesion	23	3.29513	0.0299599	NOX4, SRCIN1, PDLIM7, TNC, CSPG4, ITGA2, L1CAM, ITGA3, CDH2, SDC4, ARHGAP24, NHS, MCAM, SPRY4, PLAUR, TNS4, CDH13, CDC42EP1, PGM5, TNS1, CD44, TGM2, PLAU	667	391	18224	1.6072	0.999982	0.3539	34.1367
GOTERM_CC_DIRECT	GO:0043197~dendritic spine	9	1.2894	0.0300275	LRRC4, ANKS1B, ARC, LZTS1, TIAM1, TENM2, OPHN1, DGKI, KCNJ2	667	100	18224	2.45901	0.999982	0.343586	34.1997
GOTERM_CC_DIRECT	GO:0043034~costamere	4	0.573066	0.0304379	PGM5, ANK3, AHNAK2, SDC4	667	19	18224	5.75207	0.999985	0.337012	34.5808
GOTERM_CC_DIRECT	GO:0005856~cytoskeleton	22	3.15186	0.0315445	TNIK, MPZL2, WASF3, ENC1, PTPN4, IGF2BP2, GAS2, PLEKHH1, PRKCE, ARHGAP24, PNP, KLHL3, TNS4, FRMD3, FRMD5, TRIM36, TNS1, KRT16, SGCD, HAP1, FHOD1, SNTA1	667	371	18224	1.62019	0.99999	0.336988	35.5985
GOTERM_CC_DIRECT	GO:0034707~chloride channel complex	6	0.859599	0.0326146	FXYD3, GABRG3, GABRB3, GABRB2, TTYH2, CLCNKB	667	49	18224	3.34559	0.999993	0.336666	36.5686
GOTERM_CC_DIRECT	GO:0042383~sarcolemma	8	1.14613	0.0358132	KCND3, PGM5, BVES, NOS1AP, ANK3, SGCD, AHNAK2, SNTA1	667	85	18224	2.57151	0.999998	0.353658	39.388
GOTERM_CC_DIRECT	GO:0043204~perikaryon	9	1.2894	0.0403829	GLUL, KCNAB1, KCNA2, GRIK3, CNR2, CNTNAP2, PDE10A, RGS8, TMEM100	667	106	18224	2.31982	1	0.379584	43.215
GOTERM_CC_DIRECT	GO:0016328~lateral plasma membrane	6	0.859599	0.0436521	BVES, VANGL1, ERBB3, ANK3, CLDN1, SNTA1	667	53	18224	3.09309	1	0.393913	45.814
GOTERM_CC_DIRECT	GO:0030315~T-tubule	5	0.716332	0.0489266	SCN1B, NOS1AP, ANK3, AHNAK2, KCNJ2	667	38	18224	3.59504	1	0.420578	49.7757
GOTERM_CC_DIRECT	GO:0005581~collagen trimer	8	1.14613	0.0513274	COL26A1, GLDN, SFTPA2, COLEC10, SFTPA1, COL8A2, MMP1, COL10A1	667	92	18224	2.37586	1	0.426708	51.4886
GOTERM_CC_DIRECT	GO:0005911~cell-cell junction	12	1.7192	0.0513328	ITK, TRPC4, AMTN, PDLIM7, TIAM1, PKP2, TENM2, DSC3, AQP7, KIT, CDH2, CDH24	667	172	18224	1.90621	1	0.417557	51.4924
GOTERM_CC_DIRECT	GO:0030141~secretory granule	7	1.00287	0.0532707	SYTL4, TFF3, FSTL4, SCG5, RAB27B, RAB27A, STXBP5L	667	74	18224	2.58455	1	0.42068	52.8352
GOTERM_CC_DIRECT	GO:0002116~semaphorin receptor complex	3	0.429799	0.0589494	NRP2, PLXNC1, PLXNA4	667	11	18224	7.45155	1	0.445407	56.5741
GOTERM_CC_DIRECT	GO:0043194~axon initial segment	3	0.429799	0.0589494	NRCAM, KCNQ3, ANK3	667	11	18224	7.45155	1	0.445407	56.5741
GOTERM_CC_DIRECT	GO:0009898~cytoplasmic side of plasma membrane	5	0.716332	0.066312	PGM5, SHROOM4, PTPN4, CACNB4, KIT	667	42	18224	3.25266	1	0.47702	61.0132
GOTERM_CC_DIRECT	GO:0045202~synapse	12	1.7192	0.0687244	SHISA6, NRCAM, GABRB3, SRCIN1, GABRB2, TENM2, DOK7, RGS17, CACNB4, DGKI, CDH2, CALB2	667	181	18224	1.81143	1	0.480769	62.3736
GOTERM_CC_DIRECT	GO:0005604~basement membrane	7	1.00287	0.0688675	LAD1, TNC, TGFBI, EFNA5, NID1, LOXL2, COL8A2	667	79	18224	2.42097	1	0.472918	62.4529
GOTERM_CC_DIRECT	GO:0014069~postsynaptic density	12	1.7192	0.0752723	ANKS1B, ARC, LZTS1, SYN1, CLSTN2, SRCIN1, PSD3, CAMK2N1, DLG2, DCLK1, ITPR1, NETO1	667	184	18224	1.78189	1	0.496019	65.8473
GOTERM_CC_DIRECT	GO:0043195~terminal bouton	6	0.859599	0.0757692	SYN1, AAK1, GRIK3, OPHN1, SYT7, CALB2	667	62	18224	2.6441	1	0.490078	66.0984
GOTERM_CC_DIRECT	GO:0045121~membrane raft	13	1.86246	0.0759271	CD55, OLR1, UNC5B, LAX1, TRPC5, TGFBR1, CNTN1, CD1A, CLIP3, NFAM1, SDC4, EPHB1, FAIM2	667	206	18224	1.72423	1	0.482766	66.1779
GOTERM_CC_DIRECT	GO:0005614~interstitial matrix	3	0.429799	0.0797066	TNC, VIT, ABI3BP	667	13	18224	6.30516	1	0.492225	68.0283
GOTERM_CC_DIRECT	GO:0009897~external side of plasma membrane	13	1.86246	0.0900023	VTCN1, ITGA2, ITGA3, MFGE8, KIT, IL7R, MCAM, NRCAM, CDH13, ECE1, CHRNA4, ANTXR1, NRG1	667	213	18224	1.66756	1	0.52877	72.6039
GOTERM_CC_DIRECT	GO:0043005~neuron projection	14	2.00573	0.092761	CAMK1G, SLC6A1, STMN2, RGS17, CALB2, NRCAM, CDH13, SSTR3, RASGRF1, ANK3, TENM2, MPL, SNAP25, S100A1	667	237	18224	1.61398	1	0.532216	73.7223
GOTERM_CC_DIRECT	GO:0043235~receptor complex	9	1.2894	0.0940286	OLR1, GPR37, ERBB4, ERBB3, TGFBR1, PLXDC1, LIFR, ITGA3, GHR	667	127	18224	1.93623	1	0.529643	74.2219
GOTERM_CC_DIRECT	GO:0005788~endoplasmic reticulum lumen	12	1.7192	0.0946047	COL26A1, WNT3, P4HA2, ERP27, ARSI, CTSC, SERPINA1, CYP2W1, COL8A1, COL8A2, COL10A1, PLAUR	667	192	18224	1.70765	1	0.524461	74.4461

## Sheet: GO-MF
Category	Term	Count	%	p value	Genes	List Total	Pop Hits	Pop Total	Fold Enrichment	Bonferroni	Benjamini	FDR
GOTERM_MF_DIRECT	GO:0005518~collagen binding	12	1.7192	7.22415e-06	CD44, COMP, TGFBI, ITGA2, NID1, ITGA3, DCN, CTSS, ANTXR1, LRRC15, ABI3BP, PCOLCE2	600	60	16881	5.627	0.00541066	0.00541066	0.0109964
GOTERM_MF_DIRECT	GO:0005088~Ras guanyl-nucleotide exchange factor activity	13	1.86246	0.000788491	FGFR2, ERBB4, ERBB3, KIT, IRS1, EREG, RASGRF1, SPTBN2, GFRA1, RAPGEF5, SHC3, NRG1, FGF1	600	115	16881	3.18048	0.446996	0.256358	1.19358
GOTERM_MF_DIRECT	GO:0046934~phosphatidylinositol-4,5-bisphosphate 3-kinase activity	9	1.2894	0.00149835	FGFR2, EREG, ERBB4, ERBB3, KIT, PIK3R6, FGF1, NRG1, IRS1	600	62	16881	4.08411	0.675706	0.312964	2.25673
GOTERM_MF_DIRECT	GO:0043236~laminin binding	6	0.859599	0.00162929	ITGA2, NID1, ITGA3, CTSS, LRRC15, ECM1	600	25	16881	6.7524	0.706124	0.263723	2.45166
GOTERM_MF_DIRECT	GO:0030276~clathrin binding	8	1.14613	0.00228689	TRPC5, SYT12, SYTL4, C2CD4C, SYTL5, SYT9, C2CD4A, SYT7	600	52	16881	4.32846	0.82083	0.290989	3.42518
GOTERM_MF_DIRECT	GO:0005178~integrin binding	11	1.57593	0.00412055	TNXB, TGFBI, ITGA2, MFGE8, ITGA3, EDIL3, ESM1, CX3CL1, FGF1, NRG1, CYR61	600	105	16881	2.94748	0.954993	0.403587	6.09202
GOTERM_MF_DIRECT	GO:0004716~receptor signaling protein tyrosine kinase activity	4	0.573066	0.00442599	TYRO3, ERBB4, ERBB3, KIT	600	10	16881	11.254	0.964253	0.378674	6.5295
GOTERM_MF_DIRECT	GO:0008201~heparin binding	14	2.00573	0.00465859	NRP2, FGFR2, LPL, TNXB, PGF, SLIT1, ABI3BP, PCOLCE2, RSPO4, RSPO3, COMP, LIPH, FGF1, CYR61	600	160	16881	2.46181	0.970006	0.354898	6.86138
GOTERM_MF_DIRECT	GO:0005509~calcium ion binding	40	5.73066	0.00552609	CLSTN2, SPOCK2, JAG2, SYT9, FSTL4, EDIL3, CDH2, SYT7, CDH3, CDH4, MMP1, KCNIP4, CALB2, CDH6, CDH22, CIB4, COMP, RUNX1, S100A1, CDH24, TESC, HPCAL4, SYT12, PCDH9, MMP16, NID1, SLIT1, ITPR1, MMP11, MMP10, CDH13, EML1, EFHB, TENM2, DSC3, SYTL4, C2CD4C, SYTL5, C2CD4A, MELK	600	717	16881	1.5696	0.984417	0.37023	8.08946
GOTERM_MF_DIRECT	GO:0004114~3',5'-cyclic-nucleotide phosphodiesterase activity	5	0.716332	0.00812122	PDE1C, PDE5A, PDE10A, PDE4C, RUNX1	600	23	16881	6.1163	0.99781	0.457948	11.6735
GOTERM_MF_DIRECT	GO:0001077~transcriptional activator activity, RNA polymerase II core promoter proximal region sequence-specific binding	17	2.43553	0.0103075	PLAG1, SREBF1, AR, FOXJ1, SOX11, NR4A1, TP63, PAX5, KLF15, NR4A3, FOSB, HMGA2, POU2F3, ETV1, NFATC2, RUNX2, ETV4	600	236	16881	2.02667	0.999582	0.507061	14.5911
GOTERM_MF_DIRECT	GO:0004714~transmembrane receptor protein tyrosine kinase activity	6	0.859599	0.0105477	FGFR2, TYRO3, ERBB4, ERBB3, KIT, ALK	600	38	16881	4.44237	0.999652	0.485014	14.9062
GOTERM_MF_DIRECT	GO:0019838~growth factor binding	5	0.716332	0.0143976	NRP2, ERBB3, TGFBR1, LIFR, GHR	600	27	16881	5.21019	0.999981	0.567331	19.8091
GOTERM_MF_DIRECT	GO:0005102~receptor binding	22	3.15186	0.0149748	INSL3, ITK, LPL, PLXNC1, AR, PTPRD, NXPH4, VTCN1, TNFSF15, CD70, CX3CL1, TESPA1, PLAUR, CCL17, SSTR3, RSPO3, TENM2, GFRA1, ANGPTL1, NRG1, APLN, F2R	600	353	16881	1.75346	0.999988	0.55486	20.5211
GOTERM_MF_DIRECT	GO:0005544~calcium-dependent phospholipid binding	7	1.00287	0.0165212	SYT12, SYTL4, C2CD4C, SYTL5, SYT9, C2CD4A, SYT7	600	58	16881	3.3956	0.999996	0.565722	22.3994
GOTERM_MF_DIRECT	GO:0019904~protein domain specific binding	15	2.149	0.0166234	SRCIN1, HPCAL4, ITGA3, SFN, ZBTB16, TNNI3, STX1B, PLAUR, WNT3, TGM2, IPCEF1, BHLHE40, RAB27B, RUNX2, RAB27A	600	208	16881	2.02897	0.999997	0.54471	22.5221
GOTERM_MF_DIRECT	GO:0019905~syntaxin binding	8	1.14613	0.0193194	SYT12, SYTL4, C2CD4C, SYTL5, SYT9, C2CD4A, SYT7, STXBP5L	600	77	16881	2.92312	1	0.577605	25.6932
GOTERM_MF_DIRECT	GO:0005080~protein kinase C binding	6	0.859599	0.0228841	DACT2, PKP2, SDC4, HDAC9, IRS1, TOP2A	600	46	16881	3.66978	1	0.619348	29.7003
GOTERM_MF_DIRECT	GO:0005154~epidermal growth factor receptor binding	5	0.716332	0.0231041	LINGO1, FAM83B, EREG, ERBB4, TGFA	600	31	16881	4.5379	1	0.603045	29.9408
GOTERM_MF_DIRECT	GO:0008134~transcription factor binding	18	2.5788	0.0254352	MDFI, E2F1, AR, HES6, FOSB, HMGA2, HDAC4, TMEM173, CCND1, CDKN2A, DACT2, NAB2, GPX3, HEY2, HES2, HDAC9, NFATC2, RUNX1	600	284	16881	1.7832	1	0.619949	32.443
GOTERM_MF_DIRECT	GO:0017080~sodium channel regulator activity	5	0.716332	0.0256853	FXYD3, SCN1B, PKP2, SCN4B, SNTA1	600	32	16881	4.39609	1	0.605667	32.7064
GOTERM_MF_DIRECT	GO:0001948~glycoprotein binding	7	1.00287	0.0274497	BBC3, FBXO27, TGFA, CNTN1, ITGA3, SERPINA1, TGFB1	600	65	16881	3.02992	1	0.613311	34.5377
GOTERM_MF_DIRECT	GO:0019901~protein kinase binding	22	3.15186	0.0277982	E2F1, SREBF1, SRCIN1, SLC12A5, CSPG4, SFN, NR4A3, FZD5, TNNI3, STX1B, CAMK2N2, CAMK2N1, HDAC4, CCND1, TMEM173, FAM83B, CDKN2A, SYN1, LAX1, CCND2, DOK7, GHR	600	376	16881	1.6462	1	0.60169	34.8939
GOTERM_MF_DIRECT	GO:0004860~protein kinase inhibitor activity	6	0.859599	0.0365598	LRRC4, TESC, PPP1R1B, DCN, LRRC15, CAMK2N1	600	52	16881	3.24635	1	0.688218	43.2753
GOTERM_MF_DIRECT	GO:0004896~cytokine receptor activity	5	0.716332	0.0376888	CD44, LIFR, MPL, IL7R, GHR	600	36	16881	3.90764	1	0.684645	44.2788
GOTERM_MF_DIRECT	GO:0004252~serine-type endopeptidase activity	16	2.29226	0.0390981	KLK2, KLK5, COLEC10, CTSS, HGF, MMP1, TMPRSS4, MMP11, MMP10, KLK10, CTSC, PRSS23, TPSAB1, TPSB2, KLK15, PLAU	600	255	16881	1.76533	1	0.683997	45.5082
GOTERM_MF_DIRECT	GO:0005254~chloride channel activity	6	0.859599	0.0420299	FXYD3, GABRG3, CLCA2, GABRB2, SLC26A7, TTYH2	600	54	16881	3.12611	1	0.697094	47.9849
GOTERM_MF_DIRECT	GO:0042803~protein homodimerization activity	36	5.15759	0.0445136	FGFR2, ERBB4, GGCT, PGF, ERBB3, ZBTB16, KIT, MTHFD1L, TGFB1, ASGR1, TMEM173, GSTM3, NOD1, ECE1, MYOM3, PRMT8, HEY2, BHLHE40, RUNX1, TOP2A, S100A1, GHR, DMBX1, TESC, ZHX3, TPD52L1, TBX1, NR4A3, MID1, ABCG4, FOXP2, PDZD7, CDH13, CBLN1, ATF3, TENM2	600	730	16881	1.38748	1	0.705155	50.0003
GOTERM_MF_DIRECT	GO:0045296~cadherin binding	4	0.573066	0.0464707	CDH13, TRPC4, ANK3, TBC1D2	600	23	16881	4.89304	1	0.708376	51.5369
GOTERM_MF_DIRECT	GO:0016798~hydrolase activity, acting on glycosyl bonds	3	0.429799	0.0468324	MANEAL, HPSE2, MACROD2	600	10	16881	8.4405	1	0.69902	51.816
GOTERM_MF_DIRECT	GO:0045294~alpha-catenin binding	3	0.429799	0.0468324	PKP2, CDH2, CDH24	600	10	16881	8.4405	1	0.69902	51.816
GOTERM_MF_DIRECT	GO:0004713~protein tyrosine kinase activity	10	1.43266	0.0474096	FGFR2, TYRO3, EREG, ERBB4, ERBB3, MST1R, KIT, FGF1, NRG1, ALK	600	133	16881	2.11541	1	0.691691	52.2582
GOTERM_MF_DIRECT	GO:0004222~metalloendopeptidase activity	9	1.2894	0.0479031	ADAMTS18, MMP10, CLCA2, ECE1, TRABD2A, MMP16, ADAM12, MMP1, MMP11	600	113	16881	2.24084	1	0.68401	52.6333
GOTERM_MF_DIRECT	GO:0043225~anion transmembrane-transporting ATPase activity	3	0.429799	0.0559226	ABCC3, ABCC11, ABCC4	600	11	16881	7.67318	1	0.730081	58.356
GOTERM_MF_DIRECT	GO:0070679~inositol 1,4,5 trisphosphate binding	3	0.429799	0.0559226	TRPC4, TRPC5, ITPR1	600	11	16881	7.67318	1	0.730081	58.356
GOTERM_MF_DIRECT	GO:0003714~transcription corepressor activity	13	1.86246	0.0584862	HDAC4, CCND1, ATF3, NAB2, TFCP2L1, ZHX3, ID4, BHLHE40, RUNX1, HDAC9, LOXL2, PROX1, CITED2	600	203	16881	1.80175	1	0.735833	60.0446
GOTERM_MF_DIRECT	GO:0001968~fibronectin binding	4	0.573066	0.0631482	ITGA3, CTSS, SDC4, LRRC15	600	26	16881	4.32846	1	0.753318	62.9525
GOTERM_MF_DIRECT	GO:0050840~extracellular matrix binding	4	0.573066	0.0631482	SPOCK2, TGFBI, DCN, CYR61	600	26	16881	4.32846	1	0.753318	62.9525
GOTERM_MF_DIRECT	GO:0017154~semaphorin receptor activity	3	0.429799	0.065568	NRP2, PLXNC1, PLXNA4	600	12	16881	7.03375	1	0.757008	64.3827
GOTERM_MF_DIRECT	GO:0000975~regulatory region DNA binding	3	0.429799	0.065568	IRF5, RUNX1, HMGA2	600	12	16881	7.03375	1	0.757008	64.3827
GOTERM_MF_DIRECT	GO:0002020~protease binding	8	1.14613	0.0677926	INSL3, COMP, ITGA3, CD70, SERPINA1, KIT, BDKRB2, ECM1	600	101	16881	2.22851	1	0.75946	65.6519
GOTERM_MF_DIRECT	GO:0046982~protein heterodimerization activity	24	3.4384	0.0691575	DMBX1, TYRO3, ERBB3, PGF, ZHX3, ITGA2, NR4A1, TPD52L1, ITGA3, BDKRB2, HGF, MID1, ABCG4, TGFB1, FOXP2, PDZD7, ATF3, PRMT8, TENM2, HEY2, BHLHE40, RUNX1, TOP2A, BTBD11	600	465	16881	1.45213	1	0.757397	66.4095
GOTERM_MF_DIRECT	GO:0008236~serine-type peptidase activity	6	0.859599	0.0724582	KLK5, DPP10, KLK10, TPSB2, TPSAB1, KLK15	600	63	16881	2.67952	1	0.765058	68.1776
GOTERM_MF_DIRECT	GO:0015171~amino acid transmembrane transporter activity	5	0.716332	0.0846041	SLC6A20, SLC6A14, SLC38A1, SLC1A1, SLC7A6	600	47	16881	2.99309	1	0.809801	73.963
GOTERM_MF_DIRECT	GO:0008514~organic anion transmembrane transporter activity	3	0.429799	0.0863242	SLC22A23, ABCC3, ABCC11	600	14	16881	6.02893	1	0.808651	74.6979
GOTERM_MF_DIRECT	GO:0046983~protein dimerization activity	10	1.43266	0.086489	E2F1, SREBF1, AR, ZBED6, HES2, TBX1, ID4, HES6, ARNTL2, TWIST2	600	150	16881	1.87567	1	0.801607	74.7673
GOTERM_MF_DIRECT	GO:0004872~receptor activity	13	1.86246	0.086792	NRP2, EDA2R, PAQR4, PLAUR, APLNR, TNFRSF11B, CLEC4E, IGSF1, XPR1, TNFRSF19, STRA6, ANTXR1, TREM1	600	217	16881	1.68551	1	0.795193	74.8944
GOTERM_MF_DIRECT	GO:0016301~kinase activity	14	2.00573	0.0869029	PRKCA, FGFR2, RPS6KA6, CDKN1A, CDKN2A, SPHK1, BUB1, PKMYT1, ETNK2, PIK3R6, ALK, PKIA, PLAU, PLAUR	600	241	16881	1.6344	1	0.788117	74.9408
GOTERM_MF_DIRECT	GO:0008092~cytoskeletal protein binding	5	0.716332	0.0898411	FRMD3, FRMD5, ANK3, PTPN4, NEBL	600	48	16881	2.93073	1	0.792168	76.1406
GOTERM_MF_DIRECT	GO:0005125~cytokine activity	11	1.57593	0.0968615	TSLP, TNFRSF11B, TNFSF11, INHBC, TNFSF15, CD70, NRG1, CMTM3, TGFB1, IL36RN, BMP8A	600	176	16881	1.75844	1	0.810486	78.7935
GOTERM_MF_DIRECT	GO:0004697~protein kinase C activity	3	0.429799	0.0973423	PRKCA, PRKCQ, PRKCE	600	15	16881	5.627	1	0.805323	78.9647
GOTERM_MF_DIRECT	GO:0001078~transcriptional repressor activity, RNA polymerase II core promoter proximal region sequence-specific binding	8	1.14613	0.0999138	ZBTB20, ATF3, BHLHE40, HMGA2, NFATC2, NFE2L3, PROX1, FOXP2	600	111	16881	2.02775	1	0.807364	79.8587

## Sheet: KEGG
Category	Term	Count	%	p value	Genes	List Total	Pop Hits	Pop Total	Fold Enrichment	Bonferroni	Benjamini	FDR
KEGG_PATHWAY	hsa05205:Proteoglycans in cancer	20	2.86533	0.000392342	PRKCA, ERBB4, ERBB3, ITGA2, HGF, DCN, FZD5, SDC4, ITPR1, TGFB1, PLAUR, CDKN1A, CCND1, WNT3, HPSE2, CD44, TIAM1, ANK3, PLAU, TWIST2	277	200	6879	2.48339	0.0834302	0.0834302	0.499004
KEGG_PATHWAY	hsa04060:Cytokine-cytokine receptor interaction	22	3.15186	0.000699776	TNFRSF12A, TGFBR1, LIFR, TNFSF15, EDA2R, ACKR3, CD70, CX3CL1, IL7R, CCL28, CCL18, TGFB1, CCL17, TSLP, TNFRSF11B, TNFSF11, CCR3, INHBC, IL1RAP, TNFRSF19, MPL, GHR	277	243	6879	2.24834	0.143931	0.0747602	0.888412
KEGG_PATHWAY	hsa04115:p53 signaling pathway	10	1.43266	0.00130896	BID, CDKN1A, CCND1, CDKN2A, CCND2, BBC3, ZMAT3, DDB2, SFN, PERP	277	67	6879	3.70656	0.252319	0.0923772	1.65588
KEGG_PATHWAY	hsa04514:Cell adhesion molecules (CAMs)	15	2.149	0.00160002	LRRC4, CLDN8, CLDN16, VTCN1, L1CAM, CDH2, SDC4, CDH3, CDH4, SDC3, NRCAM, CLDN1, CNTN1, CLDN2, CNTNAP2	277	142	6879	2.6233	0.299169	0.0850374	2.02063
KEGG_PATHWAY	hsa04921:Oxytocin signaling pathway	14	2.00573	0.00704052	PRKCA, CAMK1G, MYLK4, CACNG4, OXTR, CACNB4, KCNJ2, ITPR1, CD38, CDKN1A, CCND1, NFATC2, CAMK1D, NFATC1	277	150	6879	2.31783	0.791648	0.269265	8.61324
KEGG_PATHWAY	hsa05200:Pathways in cancer	27	3.86819	0.00783531	FGFR2, BID, E2F1, PGF, KIT, BDKRB2, ZBTB16, TGFB1, MMP1, LAMB3, WNT3, CDKN2A, TGFA, FGF1, RUNX1, PRKCA, AR, TGFBR1, ITGA2, ITGA3, HGF, DAPK2, FZD5, CDKN1A, CCND1, LPAR5, F2R	277	393	6879	1.70615	0.82558	0.25252	9.54136
KEGG_PATHWAY	hsa05202:Transcriptional misregulation in cancer	14	2.00573	0.016455	BAIAP3, PAX5, ZBTB16, NR4A3, HMGA2, CDKN1A, NUPR1, CCND2, ETV1, RUNX1, RUNX2, ETV5, ETV4, PLAU	277	167	6879	2.08189	0.974863	0.409154	19.0641
KEGG_PATHWAY	hsa04727:GABAergic synapse	9	1.2894	0.0201827	GLS2, PRKCA, GLUL, GABRG3, SLC6A1, GABRB3, GABRB2, SLC38A1, HAP1	277	85	6879	2.62948	0.98918	0.432094	22.8887
KEGG_PATHWAY	hsa05219:Bladder cancer	6	0.859599	0.0230581	E2F1, CDKN1A, CCND1, CDKN2A, DAPK2, MMP1	277	41	6879	3.63423	0.994365	0.437535	25.7242
KEGG_PATHWAY	hsa05220:Chronic myeloid leukemia	8	1.14613	0.0247079	E2F1, CDKN1A, CCND1, CDKN2A, TGFBR1, RUNX1, SHC3, TGFB1	277	72	6879	2.75933	0.996128	0.426161	27.3074
KEGG_PATHWAY	hsa04151:PI3K-Akt signaling pathway	22	3.15186	0.0362412	PRKCA, FGFR2, TNXB, PGF, TNC, ITGA2, NR4A1, ITGA3, KIT, HGF, IL7R, IRS1, CCND1, LAMB3, CDKN1A, LPAR5, CCND2, COMP, EFNA5, FGF1, GHR, F2R	277	345	6879	1.58361	0.999724	0.525264	37.536
KEGG_PATHWAY	hsa05206:MicroRNAs in cancer	19	2.72206	0.03825	PRKCA, E2F1, TNXB, CYP1B1, ERBB3, TNC, TP63, MMP16, HMGA2, PRKCE, IRS1, GLS2, CDKN1A, CCND1, WNT3, CDKN2A, CD44, CCND2, PLAU	277	286	6879	1.64981	0.999826	0.513984	39.1756
KEGG_PATHWAY	hsa05214:Glioma	7	1.00287	0.0451937	PRKCA, E2F1, CDKN1A, CCND1, CDKN2A, TGFA, SHC3	277	65	6879	2.67442	0.999965	0.546043	44.5424
KEGG_PATHWAY	hsa05412:Arrhythmogenic right ventricular cardiomyopathy (ARVC)	7	1.00287	0.0511503	PKP2, SGCD, CACNG4, ITGA2, ITGA3, CACNB4, CDH2	277	67	6879	2.59459	0.999991	0.565073	48.7948
KEGG_PATHWAY	hsa04080:Neuroactive ligand-receptor interaction	18	2.5788	0.0525831	F2RL2, GABRG3, GABRB3, GABRB2, CYSLTR2, GRIK3, OXTR, BDKRB2, GRM4, APLNR, P2RY6, HRH1, SSTR3, NMUR1, CNR2, CHRNA4, GHR, F2R	277	277	6879	1.61376	0.999994	0.550419	49.7718
KEGG_PATHWAY	hsa04020:Calcium signaling pathway	13	1.86246	0.0556731	PRKCA, CD38, HRH1, ERBB4, PDE1C, CYSLTR2, ERBB3, SPHK1, MYLK4, OXTR, BDKRB2, ITPR1, F2R	277	179	6879	1.80358	0.999997	0.548328	51.8205
KEGG_PATHWAY	hsa04610:Complement and coagulation cascades	7	1.00287	0.0575658	C8A, CD55, SERPINA1, BDKRB2, PLAU, PLAUR, F2R	277	69	6879	2.51938	0.999998	0.538949	53.0372
KEGG_PATHWAY	hsa04012:ErbB signaling pathway	8	1.14613	0.0594377	PRKCA, CDKN1A, EREG, ERBB4, ERBB3, TGFA, SHC3, NRG1	277	87	6879	2.28358	0.999999	0.530344	54.2125
KEGG_PATHWAY	hsa04640:Hematopoietic cell lineage	8	1.14613	0.0594377	CD38, CD55, CD44, ITGA2, ITGA3, CD1A, KIT, IL7R	277	87	6879	2.28358	0.999999	0.530344	54.2125
KEGG_PATHWAY	hsa04512:ECM-receptor interaction	8	1.14613	0.0594377	LAMB3, TNXB, CD44, COMP, TNC, ITGA2, ITGA3, SDC4	277	87	6879	2.28358	0.999999	0.530344	54.2125
KEGG_PATHWAY	hsa04110:Cell cycle	10	1.43266	0.0607796	E2F1, CDKN1A, CCND1, CDKN2A, CCND2, BUB1, PKMYT1, SFN, MAD2L2, TGFB1	277	124	6879	2.00274	0.999999	0.519371	55.0383
KEGG_PATHWAY	hsa04360:Axon guidance	10	1.43266	0.0685661	LRRC4, PLXNC1, SEMA6D, UNC5B, EFNA5, UNC5D, L1CAM, NFATC2, SLIT1, EPHB1	277	127	6879	1.95543	1	0.545444	59.5655
KEGG_PATHWAY	hsa04510:Focal adhesion	14	2.00573	0.0689362	PRKCA, TNXB, PGF, TNC, MYLK4, ITGA2, ITGA3, HGF, LAMB3, CCND1, RASGRF1, CCND2, COMP, SHC3	277	206	6879	1.68774	1	0.530032	59.7698
KEGG_PATHWAY	hsa04971:Gastric acid secretion	7	1.00287	0.0717835	PRKCA, SLC26A7, MYLK4, KCNJ2, KCNK2, ITPR1, KCNJ1	277	73	6879	2.38134	1	0.528424	61.3103
KEGG_PATHWAY	hsa05223:Non-small cell lung cancer	6	0.859599	0.0728031	PRKCA, E2F1, CCND1, CDKN2A, TGFA, ALK	277	56	6879	2.66078	1	0.517899	61.8486
KEGG_PATHWAY	hsa04390:Hippo signaling pathway	11	1.57593	0.0814395	CCND1, RASSF6, WNT3, CCND2, BBC3, TGFBR1, FGF1, FZD5, TGFB1, DLG2, BMP8A	277	151	6879	1.80909	1	0.544229	66.139
KEGG_PATHWAY	hsa05410:Hypertrophic cardiomyopathy (HCM)	7	1.00287	0.0921436	SGCD, CACNG4, ITGA2, ITGA3, CACNB4, TNNI3, TGFB1	277	78	6879	2.22869	1	0.576169	70.8388
