# Supplementary material for: Progression Risk Assessment of Post-surgical Papillary Thyroid Carcinoma Based on Circular RNA-Associated Competing Endogenous RNA Mechanisms
Source: Front Cell Dev Biol. 2021 Jan 21;8:606327. doi: 10.3389/fcell.2020.606327 (PMC7859334; doi:10.3389/fcell.2020.606327)
Supplement: Supplementary file 1 [file Data_Sheet_1.ZIP › Supplementary materials/Table S7.xlsx]

## Sheet: Sheet1
Table S7. Correlation analysis of miRNAs and potential target genes in TCGA-THCA dataset
miRNA ID	Gene symbol	r	p value
hsa-miR-1179	BAIAP3	-0.263494	2.73e-09
hsa-miR-1179	CYP1B1	-0.2629	2.97e-09
hsa-miR-1179	DUSP4	-0.289823	5.14e-11
hsa-miR-1179	HRH1	-0.282338	1.66e-10
hsa-miR-1179	KCNQ3	-0.367186	3.26e-17
hsa-miR-1179	PKP2	-0.259122	5.07e-09
hsa-miR-1179	SDC3	-0.328364	6.97e-14
hsa-miR-1179	TNFSF11	-0.201794	6.17e-06
hsa-miR-139-3p	CDKN2A	-0.267029	1.64e-09
hsa-miR-139-3p	CMTM3	-0.287917	6.95e-11
hsa-miR-139-3p	CTSS	-0.201821	6.16e-06
hsa-miR-139-3p	CYP2S1	-0.330024	5.13e-14
hsa-miR-139-3p	FAM178B	-0.248189	2.27e-08
hsa-miR-139-3p	FAXC	-0.294749	2.33e-11
hsa-miR-139-3p	FUT3	-0.237945	8.69e-08
hsa-miR-139-3p	GRHL3	-0.214426	1.51e-06
hsa-miR-139-3p	ITGA3	-0.306242	3.47e-12
hsa-miR-139-3p	KRT80	-0.215557	1.33e-06
hsa-miR-139-3p	LEMD1	-0.257184	6.65e-09
hsa-miR-139-3p	MXRA8	-0.30858	2.33e-12
hsa-miR-139-3p	NOX4	-0.231509	1.96e-07
hsa-miR-139-3p	PERP	-0.293011	3.09e-11
hsa-miR-139-3p	POU2F3	-0.232283	1.78e-07
hsa-miR-139-3p	SLC6A14	-0.220644	7.31e-07
hsa-miR-139-3p	SPC24	-0.216222	1.23e-06
hsa-miR-139-3p	SPTBN2	-0.206346	3.75e-06
hsa-miR-139-3p	STRA6	-0.216138	1.24e-06
hsa-miR-139-3p	TMPRSS4	-0.315578	6.94e-13
hsa-miR-139-3p	VTCN1	-0.206327	3.76e-06
hsa-miR-139-5p	CD300LF	-0.222815	5.65e-07
hsa-miR-139-5p	CLDN16	-0.211016	2.23e-06
hsa-miR-139-5p	CTSS	-0.303983	5.08e-12
hsa-miR-139-5p	DDB2	-0.28881	6.04e-11
hsa-miR-139-5p	DTX4	-0.360286	1.38e-16
hsa-miR-139-5p	DUSP5	-0.224581	4.57e-07
hsa-miR-139-5p	ENDOD1	-0.274014	5.87e-10
hsa-miR-139-5p	EPHX3	-0.236968	9.84e-08
hsa-miR-139-5p	ERBB3	-0.471957	9.07e-29
hsa-miR-139-5p	EVA1A	-0.37098	1.45e-17
hsa-miR-139-5p	FAXC	-0.383596	9.16e-19
hsa-miR-139-5p	GOLGA7B	-0.31977	3.31e-13
hsa-miR-139-5p	IL17RD	-0.229675	2.46e-07
hsa-miR-139-5p	LIPH	-0.347007	2e-15
hsa-miR-139-5p	MMP16	-0.250509	1.66e-08
hsa-miR-139-5p	NFE2L3	-0.394329	7.93e-20
hsa-miR-139-5p	P2RY6	-0.38384	8.68e-19
hsa-miR-139-5p	PDE4C	-0.230942	2.1e-07
hsa-miR-139-5p	RIMS2	-0.214016	1.58e-06
hsa-miR-139-5p	RUNX2	-0.29174	3.79e-11
hsa-miR-139-5p	SDC4	-0.289587	5.34e-11
hsa-miR-139-5p	SERPINA1	-0.412197	1.1e-21
hsa-miR-139-5p	SFN	-0.251106	1.53e-08
hsa-miR-139-5p	SPHK1	-0.310641	1.64e-12
hsa-miR-139-5p	SPOCK2	-0.243861	4.03e-08
hsa-miR-139-5p	ST8SIA4	-0.302698	6.3e-12
hsa-miR-139-5p	SYT12	-0.257752	6.14e-09
hsa-miR-139-5p	TBC1D2	-0.394613	7.42e-20
hsa-miR-139-5p	TMEM92	-0.358357	2.05e-16
hsa-miR-139-5p	TUSC3	-0.222003	6.23e-07
hsa-miR-146b-3p	ABCC4	-0.247774	2.4e-08
hsa-miR-146b-3p	ACKR2	-0.240463	6.28e-08
hsa-miR-146b-3p	ACKR3	-0.264498	2.36e-09
hsa-miR-146b-3p	ACSF2	-0.424064	5.56e-23
hsa-miR-146b-3p	ADIG	-0.315466	7.08e-13
hsa-miR-146b-3p	AGPAT4	-0.314495	8.39e-13
hsa-miR-146b-3p	ANKRD9	-0.402608	1.13e-20
hsa-miR-146b-3p	ANTXR1	-0.276682	3.94e-10
hsa-miR-146b-3p	AR	-0.232425	1.75e-07
hsa-miR-146b-3p	ARHGAP24	-0.43007	1.17e-23
hsa-miR-146b-3p	ASGR1	-0.260506	4.17e-09
hsa-miR-146b-3p	BTBD11	-0.351053	8.98e-16
hsa-miR-146b-3p	CACNB4	-0.373836	7.85e-18
hsa-miR-146b-3p	CCDC146	-0.270835	9.41e-10
hsa-miR-146b-3p	CCL28	-0.212219	1.94e-06
hsa-miR-146b-3p	CECR2	-0.247993	2.33e-08
hsa-miR-146b-3p	CIB4	-0.245829	3.11e-08
hsa-miR-146b-3p	CLCNKB	-0.278223	3.12e-10
hsa-miR-146b-3p	CLMN	-0.290437	4.66e-11
hsa-miR-146b-3p	CNR2	-0.20714	3.44e-06
hsa-miR-146b-3p	CNTN5	-0.285114	1.08e-10
hsa-miR-146b-3p	CORO2B	-0.316834	5.56e-13
hsa-miR-146b-3p	CYP1A2	-0.215305	1.37e-06
hsa-miR-146b-3p	CYP26B1	-0.22798	3.03e-07
hsa-miR-146b-3p	CYR61	-0.217587	1.05e-06
hsa-miR-146b-3p	DGKI	-0.319335	3.57e-13
hsa-miR-146b-3p	DLG2	-0.333429	2.72e-14
hsa-miR-146b-3p	EDARADD	-0.354514	4.48e-16
hsa-miR-146b-3p	EML1	-0.348259	1.56e-15
hsa-miR-146b-3p	FBXO27	-0.234448	1.35e-07
hsa-miR-146b-3p	FOXP2	-0.320351	2.98e-13
hsa-miR-146b-3p	FXYD6	-0.210818	2.28e-06
hsa-miR-146b-3p	GABRB3	-0.318802	3.93e-13
hsa-miR-146b-3p	GSTM3	-0.316753	5.64e-13
hsa-miR-146b-3p	HAP1	-0.299211	1.12e-11
hsa-miR-146b-3p	HDAC4	-0.260046	4.45e-09
hsa-miR-146b-3p	HSDL1	-0.369708	1.91e-17
hsa-miR-146b-3p	INHBC	-0.300242	9.48e-12
hsa-miR-146b-3p	IPCEF1	-0.333889	2.5e-14
hsa-miR-146b-3p	IYD	-0.315342	7.23e-13
hsa-miR-146b-3p	KATNAL2	-0.414653	5.99e-22
hsa-miR-146b-3p	KCNA2	-0.253007	1.18e-08
hsa-miR-146b-3p	KCNAB1	-0.301535	7.65e-12
hsa-miR-146b-3p	KCND3	-0.226429	3.66e-07
hsa-miR-146b-3p	KCNK2	-0.298286	1.31e-11
hsa-miR-146b-3p	KIT	-0.309498	1.99e-12
hsa-miR-146b-3p	KLF15	-0.271562	8.45e-10
hsa-miR-146b-3p	KLHL3	-0.242008	5.14e-08
hsa-miR-146b-3p	KSR1	-0.413037	8.95e-22
hsa-miR-146b-3p	LINGO2	-0.33161	3.82e-14
hsa-miR-146b-3p	LRRC2	-0.398006	3.36e-20
hsa-miR-146b-3p	MFAP3L	-0.210248	2.43e-06
hsa-miR-146b-3p	MID1	-0.387659	3.67e-19
hsa-miR-146b-3p	NDRG2	-0.268915	1.25e-09
hsa-miR-146b-3p	NFATC1	-0.20814	3.08e-06
hsa-miR-146b-3p	NMUR1	-0.204109	4.8e-06
hsa-miR-146b-3p	NUPR1	-0.310298	1.74e-12
hsa-miR-146b-3p	OGDHL	-0.347923	1.67e-15
hsa-miR-146b-3p	PAPSS2	-0.243193	4.4e-08
hsa-miR-146b-3p	PGF	-0.375303	5.71e-18
hsa-miR-146b-3p	PLEKHH1	-0.308009	2.57e-12
hsa-miR-146b-3p	PPM1L	-0.404128	7.84e-21
hsa-miR-146b-3p	PRKCA	-0.277504	3.48e-10
hsa-miR-146b-3p	PRKCE	-0.328662	6.6e-14
hsa-miR-146b-3p	PRKG1	-0.304563	4.61e-12
hsa-miR-146b-3p	PROX1	-0.268799	1.27e-09
hsa-miR-146b-3p	RANBP3L	-0.288222	6.63e-11
hsa-miR-146b-3p	RASSF6	-0.218838	9.05e-07
hsa-miR-146b-3p	RGS17	-0.286232	9.06e-11
hsa-miR-146b-3p	RGS8	-0.221126	6.91e-07
hsa-miR-146b-3p	RPS6KA6	-0.279248	2.67e-10
hsa-miR-146b-3p	SGCD	-0.250912	1.57e-08
hsa-miR-146b-3p	SLA	-0.290107	4.91e-11
hsa-miR-146b-3p	SLC22A23	-0.344606	3.21e-15
hsa-miR-146b-3p	SLC25A15	-0.314693	8.1e-13
hsa-miR-146b-3p	SLC26A7	-0.377535	3.51e-18
hsa-miR-146b-3p	SNTA1	-0.39009	2.11e-19
hsa-miR-146b-3p	ST8SIA1	-0.251081	1.54e-08
hsa-miR-146b-3p	STEAP2	-0.282394	1.65e-10
hsa-miR-146b-3p	STXBP5L	-0.352784	6.35e-16
hsa-miR-146b-3p	TFCP2L1	-0.35463	4.37e-16
hsa-miR-146b-3p	TMEM220	-0.326389	1e-13
hsa-miR-146b-3p	TNFRSF11B	-0.367275	3.2e-17
hsa-miR-146b-3p	TNS4	-0.33366	2.61e-14
hsa-miR-146b-3p	TP53INP2	-0.323323	1.75e-13
hsa-miR-146b-3p	TPPP	-0.266219	1.85e-09
hsa-miR-146b-3p	TTYH2	-0.210016	2.49e-06
hsa-miR-146b-3p	UCHL5	-0.419805	1.64e-22
hsa-miR-146b-3p	USP49	-0.265093	2.17e-09
hsa-miR-146b-3p	WASF3	-0.395884	5.52e-20
hsa-miR-146b-3p	WNK2	-0.212042	1.98e-06
hsa-miR-146b-3p	ZYG11A	-0.337682	1.22e-14
hsa-miR-337-3p	FRMD3	-0.202113	5.97e-06
hsa-miR-577	ST8SIA4	-0.252609	1.25e-08
