# Supplementary material for: Progression Risk Assessment of Post-surgical Papillary Thyroid Carcinoma Based on Circular RNA-Associated Competing Endogenous RNA Mechanisms
Source: Front Cell Dev Biol. 2021 Jan 21;8:606327. doi: 10.3389/fcell.2020.606327 (PMC7859334; doi:10.3389/fcell.2020.606327)
Supplement: Supplementary file 1 [file Data_Sheet_1.ZIP › Supplementary materials/Table S8.xlsx]

## Sheet: high-risk
Table S8. Gene set enrichment analyses between high-risk and low-risk group in TCGA-THCA dataset
Terms enriched in high risk group
NAME	SIZE	ES	NES	NOM p-val	FDR q-val
C2 KEGG (7 terms)
KEGG_CELL_CYCLE	124	0.522152	2.00059	0	0.0784729
KEGG_HOMOLOGOUS_RECOMBINATION	26	0.668609	1.96687	0	0.0573361
KEGG_DNA_REPLICATION	36	0.738699	1.90171	0.00401606	0.0829933
KEGG_BASE_EXCISION_REPAIR	33	0.636832	1.89388	0.0020284	0.0689644
KEGG_PYRIMIDINE_METABOLISM	98	0.474597	1.79832	0.00621118	0.134864
KEGG_P53_SIGNALING_PATHWAY	66	0.491956	1.71019	0.0169851	0.238999
KEGG_NUCLEOTIDE_EXCISION_REPAIR	44	0.513092	1.66963	0.0179283	0.246449
C5
Biological process (276 terms)
GO_MITOTIC_SISTER_CHROMATID_SEGREGATION	142	0.589105	2.25473	0	0.0312336
GO_SISTER_CHROMATID_SEGREGATION	170	0.571402	2.24716	0	0.0166411
GO_REGULATION_OF_CHROMOSOME_SEGREGATION	97	0.605351	2.23548	0	0.0130351
GO_MITOTIC_NUCLEAR_DIVISION	271	0.525015	2.23106	0	0.0104226
GO_CHROMOSOME_SEGREGATION	283	0.535917	2.21803	0	0.0105228
GO_NUCLEAR_CHROMOSOME_SEGREGATION	233	0.533257	2.19553	0	0.0144195
GO_ORGANELLE_FISSION	432	0.470763	2.17124	0	0.0178599
GO_NEGATIVE_REGULATION_OF_CHROMOSOME_SEGREGATION	43	0.650448	2.15916	0	0.0189987
GO_REGULATION_OF_NUCLEAR_DIVISION	203	0.48081	2.14369	0	0.0229458
GO_MITOTIC_SPINDLE_ORGANIZATION	99	0.606406	2.13112	0	0.0248214
GO_METAPHASE_PLATE_CONGRESSION	55	0.605814	2.10909	0	0.0302154
GO_MICROTUBULE_CYTOSKELETON_ORGANIZATION_INVOLVED_IN_MITOSIS	120	0.578276	2.10399	0	0.0306254
GO_REGULATION_OF_SISTER_CHROMATID_SEGREGATION	76	0.572742	2.0972	0.0021097	0.031005
GO_REGULATION_OF_CHROMOSOME_SEPARATION	61	0.602154	2.09597	0.0021097	0.0293143
GO_NEGATIVE_REGULATION_OF_METAPHASE_ANAPHASE_TRANSITION_OF_CELL_CYCLE	37	0.660106	2.0874	0	0.031055
GO_CHROMOSOME_SEPARATION	86	0.571352	2.08356	0.0021097	0.0310547
GO_BASE_EXCISION_REPAIR	41	0.602376	2.08126	0.00201207	0.0302433
GO_FEMALE_MEIOTIC_NUCLEAR_DIVISION	25	0.644758	2.07326	0	0.0324488
GO_VIRAL_GENE_EXPRESSION	189	0.679617	2.04332	0.00436681	0.0455443
GO_METAPHASE_ANAPHASE_TRANSITION_OF_CELL_CYCLE	56	0.599311	2.03925	0.00414079	0.0454003
GO_SPINDLE_ORGANIZATION	162	0.495472	2.03832	0	0.0438992
GO_NEGATIVE_REGULATION_OF_NUCLEAR_DIVISION	59	0.53027	2.03685	0	0.0425561
GO_MITOTIC_CELL_CYCLE_CHECKPOINT	159	0.504459	2.0361	0	0.041045
GO_ATTACHMENT_OF_SPINDLE_MICROTUBULES_TO_KINETOCHORE	29	0.683812	2.03475	0.00212314	0.0403986
GO_PROTEIN_LOCALIZATION_TO_CHROMOSOME	74	0.571256	2.02997	0.00204918	0.041416
GO_SPINDLE_ASSEMBLY	103	0.499887	2.01631	0.0021692	0.0479504
GO_REGULATION_OF_CELL_CYCLE_G2_M_PHASE_TRANSITION	205	0.481517	2.01411	0	0.0477015
GO_DNA_REPLICATION_INITIATION	37	0.73198	2.01325	0.00407332	0.0467168
GO_POSITIVE_REGULATION_OF_DNA_REPLICATION	36	0.587822	2.00984	0	0.0474149
GO_ATP_DEPENDENT_CHROMATIN_REMODELING	78	0.529434	2.00331	0.00428265	0.0501142
GO_OOCYTE_MATURATION	22	0.633961	2.00324	0.00221729	0.0484976
GO_CHROMOSOME_LOCALIZATION	70	0.557048	2.00317	0.00212766	0.0470906
GO_CELL_CYCLE_CHECKPOINT	208	0.479641	2.00266	0	0.0458614
GO_MITOTIC_METAPHASE_PLATE_CONGRESSION	43	0.610484	2.00223	0	0.0448277
GO_CELL_CYCLE_G2_M_PHASE_TRANSITION	258	0.457751	1.99266	0	0.0498227
GO_MEIOTIC_CELL_CYCLE_PROCESS	169	0.463597	1.98788	0	0.05184
GO_DNA_DAMAGE_RESPONSE_SIGNAL_TRANSDUCTION_RESULTING_IN_TRANSCRIPTION	17	0.686166	1.98261	0	0.0538344
GO_MITOTIC_SPINDLE_ASSEMBLY	52	0.590415	1.98091	0.00414938	0.0536834
GO_PROTEIN_LOCALIZATION_TO_CHROMATIN	24	0.626701	1.97901	0.00422833	0.0535293
GO_CYTOKINETIC_PROCESS	38	0.617475	1.96244	0	0.0652541
GO_NUCLEAR_TRANSCRIBED_MRNA_CATABOLIC_PROCESS	194	0.612417	1.95913	0.0157658	0.0661811
GO_LONG_CHAIN_FATTY_ACID_BIOSYNTHETIC_PROCESS	25	0.597656	1.95563	0	0.0675245
GO_DNA_REPLICATION	262	0.484832	1.95344	0.00417537	0.0677391
GO_NUCLEAR_ENVELOPE_REASSEMBLY	18	0.73179	1.95084	0	0.0682323
GO_CELL_CYCLE_PHASE_TRANSITION	568	0.426155	1.9471	0	0.0701176
GO_MITOTIC_CELL_CYCLE	944	0.41278	1.94576	0	0.069942
GO_CHROMATIN_REMODELING_AT_CENTROMERE	43	0.609653	1.94298	0.00217865	0.0711388
GO_REGULATION_OF_CELL_CYCLE_PHASE_TRANSITION	427	0.421486	1.9405	0	0.0720491
GO_MITOTIC_CYTOKINESIS	69	0.526215	1.93776	0.00217865	0.0731863
GO_CENTROMERIC_SISTER_CHROMATID_COHESION	9	0.749807	1.93562	0.00224215	0.0737277
GO_NUCLEOTIDE_EXCISION_REPAIR	108	0.487351	1.92949	0	0.078025
GO_REGULATION_OF_SPINDLE_CHECKPOINT	14	0.652077	1.9273	0.00213675	0.0786295
GO_NUCLEAR_DNA_REPLICATION	54	0.621108	1.9261	0.00831601	0.0781576
GO_CHROMOSOME_CONDENSATION	40	0.584504	1.92503	0.00239808	0.077919
GO_RNA_CATABOLIC_PROCESS	379	0.500696	1.92372	0.0115741	0.0777937
GO_HISTONE_EXCHANGE	55	0.553141	1.92323	0.00464037	0.0768392
GO_POSITIVE_REGULATION_OF_MITOTIC_NUCLEAR_DIVISION	52	0.492551	1.92308	0	0.0755745
GO_RIBONUCLEOPROTEIN_COMPLEX_BIOGENESIS	419	0.500011	1.92135	0.00642398	0.0758511
GO_REGULATION_OF_ATTACHMENT_OF_SPINDLE_MICROTUBULES_TO_KINETOCHORE	12	0.776369	1.92121	0	0.0747364
GO_CELL_CYCLE_DNA_REPLICATION	63	0.596058	1.91654	0.0143149	0.0775638
GO_DNA_METABOLIC_PROCESS	790	0.393363	1.9139	0.0021692	0.0781827
GO_MITOTIC_CHROMOSOME_CONDENSATION	16	0.716323	1.9135	0.00213675	0.0773336
GO_NEGATIVE_REGULATION_OF_CELL_CYCLE_PROCESS	318	0.421871	1.90916	0	0.0803089
GO_NEGATIVE_REGULATION_OF_CELL_CYCLE_PHASE_TRANSITION	229	0.455006	1.90876	0	0.0793811
GO_NEGATIVE_REGULATION_OF_CHROMOSOME_ORGANIZATION	136	0.472458	1.90678	0.0021322	0.0797157
GO_DNA_DEPENDENT_DNA_REPLICATION	140	0.540407	1.90357	0.01222	0.08193
GO_POSITIVE_REGULATION_OF_CHROMOSOME_SEGREGATION	26	0.626563	1.89946	0.00628931	0.0846537
GO_HISTONE_H3_K9_DIMETHYLATION	7	0.761071	1.8899	0.00219298	0.0933569
GO_REGULATION_OF_MITOTIC_CENTROSOME_SEPARATION	9	0.746709	1.88883	0.00223214	0.0931128
GO_RIBOSOME_BIOGENESIS	262	0.558326	1.88786	0.0127932	0.0929184
GO_TELOMERE_ORGANIZATION	167	0.456587	1.88714	0.00436681	0.0923298
GO_DNA_REPLICATION_INDEPENDENT_NUCLEOSOME_ORGANIZATION	52	0.558045	1.88454	0.00886918	0.0939685
GO_ATTACHMENT_OF_MITOTIC_SPINDLE_MICROTUBULES_TO_KINETOCHORE	13	0.728162	1.87691	0.00412371	0.101165
GO_RIBOSOMAL_LARGE_SUBUNIT_BIOGENESIS	66	0.702695	1.87359	0.00674157	0.103372
GO_CYTOPLASMIC_TRANSLATION	91	0.59923	1.87035	0.0198238	0.105978
GO_NUCLEAR_TRANSCRIBED_MRNA_CATABOLIC_PROCESS_NONSENSE_MEDIATED_DECAY	118	0.749987	1.8691	0.013363	0.106195
GO_REGULATION_OF_MITOTIC_CELL_CYCLE	618	0.388397	1.86665	0	0.107723
GO_CENTROSOME_SEPARATION	15	0.665432	1.86458	0.00623701	0.10892
GO_CELL_DIVISION	569	0.403776	1.86371	0.00228311	0.108567
GO_PROTEIN_LOCALIZATION_TO_CHROMOSOME_CENTROMERIC_REGION	20	0.710421	1.86306	0.0125786	0.10786
GO_RNA_POLYMERASE_I_PREINITIATION_COMPLEX_ASSEMBLY	9	0.721395	1.86292	0.00212314	0.106655
GO_MEIOTIC_CELL_CYCLE	231	0.417917	1.86217	0.00233645	0.106182
GO_CHROMATIN_REMODELING	166	0.44566	1.86038	0.00214592	0.107253
GO_CENTROMERE_COMPLEX_ASSEMBLY	51	0.568502	1.86025	0.00877193	0.106142
GO_CELL_CYCLE_PROCESS	1278	0.371976	1.85861	0	0.106893
GO_REGULATION_OF_CELL_CYCLE_CHECKPOINT	32	0.526063	1.8556	0.00426439	0.109234
GO_MEIOTIC_CELL_CYCLE_PHASE_TRANSITION	8	0.77347	1.85466	0.00224719	0.108988
GO_MEIOTIC_CHROMOSOME_SEGREGATION	75	0.507804	1.8532	0.00229358	0.109661
GO_REGULATION_OF_CHROMOSOME_ORGANIZATION	320	0.395241	1.84849	0.00214133	0.114519
GO_CHROMATIN_SILENCING_AT_TELOMERE	7	0.784828	1.84753	0.0021322	0.114256
GO_DNA_REPAIR	502	0.388944	1.84423	0.00211864	0.117135
GO_NEGATIVE_REGULATION_OF_UBIQUITIN_DEPENDENT_PROTEIN_CATABOLIC_PROCESS	44	0.510734	1.84368	0.00665188	0.116555
GO_REGULATION_OF_CELL_CYCLE_PROCESS	733	0.376151	1.84236	0	0.116767
GO_MITOTIC_DNA_REPLICATION	10	0.821937	1.84215	0.0039604	0.115806
GO_DNA_STRAND_ELONGATION	20	0.707324	1.84184	0.00990099	0.11489
GO_RRNA_METABOLIC_PROCESS	191	0.554933	1.83705	0.017316	0.120085
GO_EXIT_FROM_MITOSIS	30	0.531818	1.83576	0.00428265	0.120435
GO_NEGATIVE_REGULATION_OF_RESPONSE_TO_DNA_DAMAGE_STIMULUS	72	0.454152	1.83047	0.00208768	0.126336
GO_RRNA_TRANSCRIPTION	28	0.555431	1.82782	0.00424628	0.128517
GO_REGULATION_OF_DNA_REPLICATION	102	0.473323	1.82714	0.00842105	0.128219
GO_ESTABLISHMENT_OF_PROTEIN_LOCALIZATION_TO_CHROMOSOME	26	0.606162	1.82473	0.00628931	0.129993
GO_POSITIVE_REGULATION_OF_CELL_AGING	12	0.699046	1.82315	0.00646552	0.130861
GO_ACTOMYOSIN_CONTRACTILE_RING_ORGANIZATION	6	0.888546	1.82132	0.002	0.132162
GO_DNA_PACKAGING	198	0.447769	1.81945	0.00879121	0.133422
GO_REGULATION_OF_MAMMARY_GLAND_EPITHELIAL_CELL_PROLIFERATION	17	0.644016	1.81899	0.00421053	0.132658
GO_RIBOSOMAL_LARGE_SUBUNIT_ASSEMBLY	28	0.749723	1.81774	0.00683371	0.133164
GO_REGULATION_OF_DNA_REPAIR	103	0.442169	1.81751	0.00424628	0.132296
GO_MRNA_3_END_PROCESSING_BY_STEM_LOOP_BINDING_AND_CLEAVAGE	5	0.894625	1.81719	0.0020202	0.131626
GO_REGULATION_OF_POSTSYNAPTIC_NEUROTRANSMITTER_RECEPTOR_ACTIVITY	13	0.657033	1.81719	0.0165485	0.130424
GO_TRANSLATIONAL_INITIATION	190	0.605428	1.81679	0.0272109	0.129847
GO_CELL_CYCLE	1727	0.35394	1.81658	0	0.128973
GO_POSITIVE_REGULATION_OF_CELL_CYCLE_PHASE_TRANSITION	93	0.454047	1.81599	0.002331	0.128691
GO_SISTER_CHROMATID_COHESION	47	0.537833	1.81596	0.00211864	0.127607
GO_DNA_BIOSYNTHETIC_PROCESS	179	0.402621	1.8145	0	0.128394
GO_NEGATIVE_REGULATION_OF_CELL_CYCLE_G2_M_PHASE_TRANSITION	95	0.533348	1.81243	0.00674157	0.130039
GO_DNA_INTEGRITY_CHECKPOINT	150	0.454707	1.81082	0.00613497	0.13116
GO_POSITIVE_REGULATION_OF_NUCLEAR_DIVISION	64	0.430788	1.81022	0.00257069	0.130936
GO_MEIOSIS_II_CELL_CYCLE_PROCESS	7	0.811344	1.80987	0.0021978	0.130357
GO_REGULATION_OF_SIGNAL_TRANSDUCTION_BY_P53_CLASS_MEDIATOR	173	0.395761	1.80663	0.00217391	0.133649
GO_NEGATIVE_REGULATION_OF_MITOTIC_CELL_CYCLE	299	0.40201	1.80663	0	0.132559
GO_REGULATION_OF_DNA_TEMPLATED_TRANSCRIPTION_ELONGATION	46	0.496976	1.80526	0.00421053	0.133273
GO_RIBONUCLEOPROTEIN_COMPLEX_SUBUNIT_ORGANIZATION	236	0.446179	1.80424	0.0155556	0.133605
GO_ORGANIC_CYCLIC_COMPOUND_CATABOLIC_PROCESS	583	0.416898	1.8035	0.00980392	0.133572
GO_RESPONSE_TO_SODIUM_ARSENITE	6	0.845525	1.80329	0.00214133	0.132768
GO_MITOTIC_NUCLEAR_ENVELOPE_REASSEMBLY	10	0.761652	1.79974	0.00598802	0.136199
GO_NCRNA_PROCESSING	351	0.480137	1.79943	0.0170576	0.13544
GO_PURINE_NUCLEOSIDE_MONOPHOSPHATE_BIOSYNTHETIC_PROCESS	20	0.617144	1.7993	0.00413223	0.134533
GO_CYTOSKELETON_DEPENDENT_CYTOKINESIS	94	0.448779	1.79913	0.00896861	0.133724
GO_DNA_DAMAGE_RESPONSE_DETECTION_OF_DNA_DAMAGE	38	0.569699	1.79816	0.0171306	0.134112
GO_SPINDLE_MIDZONE_ASSEMBLY	9	0.751177	1.79565	0.00636943	0.136426
GO_NCRNA_METABOLIC_PROCESS	427	0.46215	1.79361	0.00843882	0.138406
GO_POSITIVE_REGULATION_OF_GENE_EXPRESSION_EPIGENETIC	60	0.468392	1.78889	0	0.143928
GO_DNA_CONFORMATION_CHANGE	289	0.412494	1.78673	0.012987	0.146003
GO_CHROMOSOME_ORGANIZATION_INVOLVED_IN_MEIOTIC_CELL_CYCLE	56	0.485468	1.78618	0.00229358	0.145847
GO_SIGNAL_TRANSDUCTION_BY_P53_CLASS_MEDIATOR	259	0.389474	1.78613	0	0.144825
GO_TRANSCRIPTION_INITIATION_FROM_RNA_POLYMERASE_I_PROMOTER	34	0.537664	1.78554	0.0106383	0.144628
GO_ANAPHASE_PROMOTING_COMPLEX_DEPENDENT_CATABOLIC_PROCESS	81	0.600417	1.78479	0.0131579	0.144729
GO_POSITIVE_REGULATION_OF_ATTACHMENT_OF_SPINDLE_MICROTUBULES_TO_KINETOCHORE	5	0.843135	1.78401	0.00398406	0.144718
GO_SIGNAL_TRANSDUCTION_INVOLVED_IN_CELL_CYCLE_CHECKPOINT	70	0.489104	1.78336	0.0109649	0.144469
GO_POSITIVE_REGULATION_OF_CELL_CYCLE_PROCESS	275	0.39948	1.78284	0.00236407	0.144299
GO_MEIOTIC_SPINDLE_ORGANIZATION	12	0.637932	1.78237	0.0170213	0.143991
GO_CYTOPLASMIC_TRANSLATIONAL_INITIATION	30	0.616061	1.7819	0.0237069	0.143689
GO_NEGATIVE_REGULATION_OF_DNA_TEMPLATED_TRANSCRIPTION_ELONGATION	13	0.680782	1.7812	0.00898876	0.143684
GO_PROTEIN_LOCALIZATION_TO_KINETOCHORE	15	0.724202	1.7809	0.0149573	0.143022
GO_MATURATION_OF_SSU_RRNA_FROM_TRICISTRONIC_RRNA_TRANSCRIPT_SSU_RRNA_5_8S_RRNA_LSU_RRNA_	32	0.608476	1.78031	0.0311203	0.142884
GO_POSITIVE_REGULATION_OF_MITOTIC_SISTER_CHROMATID_SEGREGATION	15	0.624499	1.77896	0.00608519	0.143729
GO_KINETOCHORE_ORGANIZATION	19	0.698054	1.77818	0.0146444	0.143876
GO_SPINDLE_LOCALIZATION	42	0.547627	1.77761	0.00842105	0.143714
GO_MEIOSIS_I_CELL_CYCLE_PROCESS	108	0.437903	1.77628	0.00230947	0.144717
GO_RNA_METABOLIC_PROCESS	1039	0.382565	1.77612	0.0110619	0.143994
GO_IRES_DEPENDENT_VIRAL_TRANSLATIONAL_INITIATION	10	0.737534	1.77535	0.00811359	0.144115
GO_POSITIVE_REGULATION_OF_CHROMOSOME_SEPARATION	11	0.659896	1.7708	0.0087146	0.14985
GO_NEGATIVE_REGULATION_OF_MEIOTIC_NUCLEAR_DIVISION	11	0.666838	1.77072	0.00221239	0.148967
GO_PROTEIN_DNA_COMPLEX_SUBUNIT_ORGANIZATION	272	0.405339	1.77071	0.0155556	0.148012
GO_AUDITORY_RECEPTOR_CELL_STEREOCILIUM_ORGANIZATION	9	0.663633	1.76772	0.00457666	0.151339
GO_RRNA_CONTAINING_RIBONUCLEOPROTEIN_COMPLEX_EXPORT_FROM_NUCLEUS	16	0.613844	1.76595	0.0147368	0.152907
GO_SUGAR_MEDIATED_SIGNALING_PATHWAY	6	0.894663	1.76553	0	0.152449
GO_CELLULAR_RESPONSE_TO_DNA_DAMAGE_STIMULUS	793	0.351439	1.76506	0.00219298	0.152268
GO_HISTONE_PHOSPHORYLATION	36	0.516657	1.76489	0.0063425	0.151502
GO_TELOMERE_MAINTENANCE_VIA_SEMI_CONSERVATIVE_REPLICATION	28	0.632582	1.76475	0.0182186	0.150735
GO_POSITIVE_REGULATION_OF_MITOTIC_SISTER_CHROMATID_SEPARATION	9	0.703219	1.76474	0.0109649	0.149804
GO_POSITIVE_REGULATION_OF_CHROMOSOME_ORGANIZATION	163	0.394066	1.76434	0.0021645	0.149505
GO_CELLULAR_RESPONSE_TO_SODIUM_ARSENITE	5	0.909761	1.76306	0.00198807	0.150568
GO_TERMINATION_OF_RNA_POLYMERASE_II_TRANSCRIPTION	34	0.486957	1.76105	0.01002	0.152371
GO_TRANSLOCATION_OF_MOLECULES_INTO_HOST	9	0.710819	1.75925	0.00863931	0.15419
GO_POSITIVE_REGULATION_OF_VIRAL_TRANSCRIPTION	41	0.524062	1.75907	0.00833333	0.153529
GO_G2_DNA_DAMAGE_CHECKPOINT	26	0.560886	1.75847	0.0162602	0.153583
GO_LIPOXYGENASE_PATHWAY	16	0.649893	1.75797	0.0142518	0.153356
GO_FORMATION_OF_CYTOPLASMIC_TRANSLATION_INITIATION_COMPLEX	14	0.753101	1.75789	0.0165975	0.152552
GO_NEGATIVE_REGULATION_OF_DNA_REPAIR	26	0.57339	1.75637	0.00796813	0.153808
GO_MEIOTIC_CHROMOSOME_SEPARATION	22	0.605611	1.75606	0.0125786	0.153295
GO_REGULATION_OF_CELL_CYCLE_ARREST	104	0.423255	1.75496	0.00680272	0.153996
GO_RIBOSOMAL_SMALL_SUBUNIT_BIOGENESIS	60	0.621973	1.75385	0.0286344	0.15475
GO_REGULATION_OF_VIRAL_TRANSCRIPTION	64	0.482321	1.75346	0.01222	0.154407
GO_PROTEIN_TARGETING_TO_MEMBRANE	191	0.567123	1.75335	0.0457666	0.153685
GO_MAMMARY_GLAND_EPITHELIAL_CELL_PROLIFERATION	27	0.57924	1.75263	0.018595	0.153765
GO_REGULATION_OF_SISTER_CHROMATID_COHESION	19	0.597714	1.75171	0.00414079	0.154083
GO_DOUBLE_STRAND_BREAK_REPAIR	216	0.404919	1.75002	0.0105708	0.155729
GO_SPLICEOSOMAL_SNRNP_ASSEMBLY	38	0.607086	1.74928	0.0232068	0.156021
GO_HOMOLOGOUS_RECOMBINATION	50	0.486325	1.74781	0.0104603	0.157141
GO_MITOTIC_NUCLEAR_ENVELOPE_DISASSEMBLY	12	0.732957	1.74768	0.0147059	0.156454
GO_NEGATIVE_REGULATION_OF_CELL_CYCLE_CHECKPOINT	6	0.814818	1.74766	0	0.155643
GO_MITOTIC_CYTOKINETIC_PROCESS	23	0.589654	1.74592	0.0127389	0.157213
GO_NUCLEIC_ACID_PHOSPHODIESTER_BOND_HYDROLYSIS	279	0.374145	1.74499	0.00453515	0.157869
GO_KERATINIZATION	223	0.442985	1.7434	0.0185676	0.159585
GO_RNA_PHOSPHODIESTER_BOND_HYDROLYSIS	142	0.407405	1.7424	0.00447427	0.160189
GO_CHROMATIN_ASSEMBLY_OR_DISASSEMBLY	183	0.429327	1.74192	0.023913	0.160061
GO_NEGATIVE_REGULATION_OF_CELL_DIVISION	17	0.612237	1.74139	0.00938967	0.160061
GO_ESTABLISHMENT_OF_SPINDLE_ORIENTATION	29	0.52429	1.74102	0.0105932	0.159794
GO_NEGATIVE_REGULATION_OF_CELL_CYCLE	590	0.353085	1.74037	0	0.159945
GO_NUCLEAR_ENVELOPE_ORGANIZATION	52	0.461072	1.73926	0.00209644	0.160698
GO_POSITIVE_REGULATION_OF_MITOTIC_CELL_CYCLE	150	0.405058	1.73848	0.00704225	0.161056
GO_DNA_STRAND_ELONGATION_INVOLVED_IN_DNA_REPLICATION	14	0.74834	1.73777	0.0197239	0.161445
GO_FEMALE_MEIOSIS_CHROMOSOME_SEGREGATION	5	0.924215	1.73659	0.00215983	0.162516
GO_INTERSPECIES_INTERACTION_BETWEEN_ORGANISMS	901	0.401073	1.73649	0.01373	0.161805
GO_MATURATION_OF_SSU_RRNA	42	0.575337	1.73614	0.0385439	0.161374
GO_POSITIVE_REGULATION_OF_CELL_CYCLE_G2_M_PHASE_TRANSITION	31	0.498492	1.73486	0.013245	0.162376
GO_MATURATION_OF_5_8S_RRNA	26	0.619128	1.73427	0.0233546	0.162411
GO_MEMBRANE_DISASSEMBLY	16	0.624853	1.73305	0.0234043	0.16343
GO_ESTABLISHMENT_OF_PROTEIN_LOCALIZATION_TO_MEMBRANE	313	0.470168	1.72964	0.0397196	0.167915
GO_BLASTOCYST_DEVELOPMENT	96	0.384124	1.72885	0.00261097	0.168324
GO_POSITIVE_REGULATION_OF_CELL_CYCLE	377	0.366844	1.72663	0.00246914	0.171071
GO_ANTIMICROBIAL_HUMORAL_RESPONSE	115	0.431548	1.7263	0.0141643	0.170786
GO_POSITIVE_REGULATION_OF_TYPE_I_INTERFERON_MEDIATED_SIGNALING_PATHWAY	13	0.618802	1.72549	0.0189873	0.171088
GO_CHROMOSOME_ORGANIZATION	1140	0.353926	1.72414	0.0105042	0.172268
GO_TRANSCRIPTION_ELONGATION_FROM_RNA_POLYMERASE_I_PROMOTER	30	0.524667	1.723	0.021978	0.173159
GO_ACTIN_CROSSLINK_FORMATION	10	0.726222	1.72246	0.0141129	0.173151
GO_RESPONSE_TO_INSECTICIDE	15	0.595198	1.72219	0.0133038	0.172792
GO_RRNA_TRANSPORT	6	0.766556	1.72005	0.00215983	0.175236
GO_REGULATION_OF_EXOSOMAL_SECRETION	15	0.609553	1.71808	0.0114155	0.177568
GO_MITOTIC_RECOMBINATION	24	0.537799	1.71239	0.0163599	0.18555
GO_ESTABLISHMENT_OF_MITOTIC_SPINDLE_LOCALIZATION	27	0.54885	1.71197	0.0165975	0.185394
GO_HISTONE_MRNA_METABOLIC_PROCESS	22	0.551118	1.71123	0.0226804	0.185678
GO_POSITIVE_REGULATION_OF_DNA_TEMPLATED_TRANSCRIPTION_ELONGATION	29	0.508972	1.70984	0.00976562	0.18689
GO_ESTABLISHMENT_OF_PROTEIN_LOCALIZATION_TO_CHROMATIN	7	0.764316	1.70886	0.00865801	0.187714
GO_COTRANSLATIONAL_PROTEIN_TARGETING_TO_MEMBRANE	97	0.789065	1.70761	0.0243363	0.18886
GO_SPINDLE_ELONGATION	9	0.756275	1.70654	0.0125786	0.18973
GO_CHROMATIN_ASSEMBLY	157	0.440858	1.70571	0.0288889	0.190294
GO_REGULATION_OF_TYPE_I_INTERFERON_MEDIATED_SIGNALING_PATHWAY	30	0.528689	1.70185	0.0126582	0.196073
GO_SIGNAL_TRANSDUCTION_INVOLVED_IN_G2_DNA_DAMAGE_CHECKPOINT	11	0.640903	1.69977	0.0152838	0.198648
GO_REGULATION_OF_DOUBLE_STRAND_BREAK_REPAIR	62	0.461076	1.69928	0.0101626	0.198522
GO_PTERIDINE_CONTAINING_COMPOUND_METABOLIC_PROCESS	26	0.505472	1.69905	0.00691244	0.198
GO_DNA_RECOMBINATION	261	0.384836	1.69815	0.0130152	0.19871
GO_RNA_DEPENDENT_DNA_BIOSYNTHETIC_PROCESS	67	0.481172	1.69723	0.0141988	0.199372
GO_RNA_EXPORT_FROM_NUCLEUS	136	0.407534	1.69665	0.0310559	0.199498
GO_POSITIVE_REGULATION_OF_TELOMERE_MAINTENANCE	49	0.462223	1.6954	0.0124224	0.200786
GO_REGULATION_OF_CYCLIN_DEPENDENT_PROTEIN_KINASE_ACTIVITY	99	0.390935	1.69389	0.010846	0.202528
GO_NUCLEAR_EXPORT	194	0.376687	1.69321	0.0123203	0.202803
GO_ESTABLISHMENT_OF_PROTEIN_LOCALIZATION_TO_ENDOPLASMIC_RETICULUM	110	0.729032	1.69268	0.0332594	0.202771
GO_RIBOSOME_ASSEMBLY	57	0.652479	1.6925	0.0298851	0.202196
GO_MIDBODY_ABSCISSION	17	0.615128	1.69219	0.0174292	0.201817
GO_REGULATION_OF_INTRINSIC_APOPTOTIC_SIGNALING_PATHWAY_IN_RESPONSE_TO_DNA_DAMAGE	38	0.472651	1.69085	0.0211416	0.203309
GO_TRANSCRIPTION_COUPLED_NUCLEOTIDE_EXCISION_REPAIR	73	0.487592	1.68846	0.029661	0.206653
GO_RIBONUCLEOSIDE_MONOPHOSPHATE_BIOSYNTHETIC_PROCESS	33	0.497215	1.68659	0.0299145	0.208979
GO_POSITIVE_REGULATION_OF_VIRAL_PROCESS	100	0.421836	1.68279	0.0149893	0.214898
GO_AUDITORY_RECEPTOR_CELL_MORPHOGENESIS	11	0.578406	1.68265	0.0152672	0.214211
GO_DNA_UNWINDING_INVOLVED_IN_DNA_REPLICATION	10	0.783318	1.68256	0.0199203	0.213438
GO_NEGATIVE_REGULATION_OF_HISTONE_ACETYLATION	16	0.559327	1.68171	0.0277778	0.214048
GO_REGULATION_OF_UBIQUITIN_PROTEIN_LIGASE_ACTIVITY	21	0.5761	1.68161	0.018018	0.213336
GO_NUCLEOSOME_ORGANIZATION	174	0.424681	1.68057	0.0334821	0.214204
GO_REGULATION_OF_RESPONSE_TO_DNA_DAMAGE_STIMULUS	190	0.364487	1.67953	0.00438597	0.215226
GO_CELLULAR_RESPONSE_TO_UV	76	0.390301	1.67928	0.0146444	0.214828
GO_POSITIVE_REGULATION_OF_SYNAPTIC_PLASTICITY	10	0.665468	1.67901	0.00702576	0.21442
GO_INTRINSIC_APOPTOTIC_SIGNALING_PATHWAY_IN_RESPONSE_TO_DNA_DAMAGE_BY_P53_CLASS_MEDIATOR	44	0.471076	1.67773	0.0214133	0.21592
GO_DNA_LIGATION	16	0.602494	1.67726	0.0146444	0.215901
GO_RESPONSE_TO_UV	133	0.372427	1.67565	0.00860215	0.217952
GO_RESPONSE_TO_INTERLEUKIN_12	50	0.527232	1.67297	0.0304348	0.221934
GO_NUCLEOTIDE_EXCISION_REPAIR_DNA_GAP_FILLING	23	0.585521	1.67274	0.0316456	0.221461
GO_DISRUPTION_BY_HOST_OF_SYMBIONT_CELLS	14	0.625734	1.67266	0.0229592	0.220738
GO_RNA_3_END_PROCESSING	140	0.392225	1.67093	0.0230126	0.222876
GO_TELOMERASE_RNA_LOCALIZATION	19	0.647924	1.67012	0.0336634	0.223604
GO_PROTEIN_LOCALIZATION_TO_CELL_CORTEX	10	0.618977	1.66963	0.0168776	0.22368
GO_NEGATIVE_REGULATION_OF_TRANSCRIPTION_ELONGATION_FROM_RNA_POLYMERASE_II_PROMOTER	11	0.664868	1.66918	0.0197368	0.223686
GO_PROTEIN_LOCALIZATION_TO_ENDOPLASMIC_RETICULUM	134	0.648299	1.66802	0.061674	0.225021
GO_POLYNUCLEOTIDE_DEPHOSPHORYLATION	5	0.806242	1.66793	0.00994036	0.224311
GO_REGULATION_OF_UBIQUITIN_PROTEIN_TRANSFERASE_ACTIVITY	51	0.42109	1.66763	0.010917	0.223958
GO_DNA_SYNTHESIS_INVOLVED_IN_DNA_REPAIR	49	0.45176	1.66725	0.0174673	0.223772
GO_REGULATION_OF_DOUBLE_STRAND_BREAK_REPAIR_VIA_HOMOLOGOUS_RECOMBINATION	36	0.521563	1.66599	0.0330739	0.225279
GO_NUCLEOTIDE_EXCISION_REPAIR_DNA_INCISION	39	0.490409	1.66492	0.0387097	0.226497
GO_MITOTIC_DNA_INTEGRITY_CHECKPOINT	102	0.43416	1.66447	0.0243902	0.226464
GO_INTRINSIC_APOPTOTIC_SIGNALING_PATHWAY_BY_P53_CLASS_MEDIATOR	75	0.415452	1.66342	0.0111359	0.227608
GO_REGULATION_OF_CELL_CYCLE	1133	0.322764	1.6634	0.0023753	0.226795
GO_NEGATIVE_REGULATION_OF_ORGANELLE_ORGANIZATION	358	0.324959	1.66284	0.00238663	0.226964
GO_CARBOHYDRATE_MEDIATED_SIGNALING	8	0.759301	1.66209	0.0130435	0.227381
GO_MACROPINOCYTOSIS	9	0.714392	1.66115	0.0168421	0.228179
GO_CYTOKINESIS	163	0.391972	1.6603	0.033557	0.228801
GO_DEFENSE_RESPONSE_TO_FUNGUS	39	0.508628	1.65984	0.0132979	0.228723
GO_TETRAHYDROFOLATE_METABOLIC_PROCESS	12	0.623309	1.65911	0.0164609	0.22927
GO_POSITIVE_REGULATION_OF_CELL_CYCLE_ARREST	79	0.434888	1.65858	0.0234043	0.229356
GO_ANTIMICROBIAL_HUMORAL_IMMUNE_RESPONSE_MEDIATED_BY_ANTIMICROBIAL_PEPTIDE	73	0.442931	1.65725	0.0111732	0.230991
GO_CELLULAR_RESPONSE_TO_SALT	7	0.783855	1.65693	0.011976	0.230733
GO_POSITIVE_REGULATION_OF_PROTEIN_LOCALIZATION_TO_NUCLEUS	72	0.441257	1.65505	0.0178571	0.233335
GO_CELL_CYCLE_G1_S_PHASE_TRANSITION	251	0.4025	1.65392	0.0262009	0.234653
GO_MATURATION_OF_5_8S_RRNA_FROM_TRICISTRONIC_RRNA_TRANSCRIPT_SSU_RRNA_5_8S_RRNA_LSU_RRNA_	21	0.605947	1.65369	0.0301724	0.234272
GO_REGULATION_OF_DNA_DEPENDENT_DNA_REPLICATION_INITIATION	6	0.723632	1.64617	0.0258964	0.247659
GO_MATURATION_OF_LSU_RRNA	19	0.664481	1.64472	0.049676	0.249662
Cellular component (96 terms)
GO_CONDENSED_CHROMOSOME	208	0.571547	2.27094	0	0.000974068
GO_CONDENSED_CHROMOSOME_CENTROMERIC_REGION	107	0.637548	2.15961	0	0.00922429
GO_CONDENSED_NUCLEAR_CHROMOSOME	94	0.544398	2.15554	0	0.00647902
GO_NUCLEAR_LAMINA	9	0.843119	2.03789	0	0.0352172
GO_SPINDLE_MICROTUBULE	54	0.620989	2.03608	0	0.028677
GO_CYTOSOLIC_PART	230	0.59754	2.01481	0	0.0332439
GO_CHROMOSOME_CENTROMERIC_REGION	182	0.5441	1.97504	0	0.0500831
GO_KINETOCHORE	125	0.550453	1.96156	0	0.0516558
GO_POLYSOMAL_RIBOSOME	29	0.830547	1.94789	0	0.0546294
GO_CHROMOSOMAL_REGION	328	0.48399	1.94783	0	0.0491664
GO_PRONUCLEUS	15	0.730921	1.94665	0	0.0455024
GO_CONDENSED_CHROMOSOME_OUTER_KINETOCHORE	12	0.915681	1.889	0	0.0829689
GO_MITOTIC_SPINDLE	97	0.494455	1.87618	0.00625	0.0929844
GO_CONDENSED_NUCLEAR_CHROMOSOME_CENTROMERIC_REGION	21	0.708296	1.85636	0.00210084	0.108485
GO_CHROMOSOME	1004	0.397619	1.85415	0	0.103993
GO_SPINDLE	327	0.407777	1.84852	0.0021097	0.106744
GO_RIBONUCLEOPROTEIN_COMPLEX	808	0.449314	1.84351	0.00994036	0.106582
GO_NUCLEOLUS	878	0.383438	1.83321	0	0.113182
GO_DNA_POLYMERASE_COMPLEX	15	0.636834	1.82511	0.0104384	0.117436
GO_POLYSOME	67	0.570653	1.81977	0.00607287	0.118982
GO_CONDENSED_NUCLEAR_CHROMOSOME_KINETOCHORE	14	0.759981	1.80794	0.0120724	0.127054
GO_TELOMERASE_HOLOENZYME_COMPLEX	20	0.649399	1.8062	0.004158	0.12395
GO_NUCLEAR_CHROMOSOME	577	0.385946	1.80519	0	0.119678
GO_CHROMOSOME_TELOMERIC_REGION	150	0.432277	1.79448	0	0.127647
GO_NUCLEAR_HETEROCHROMATIN	32	0.543837	1.79435	0.017094	0.122634
GO_MITOTIC_SPINDLE_MIDZONE	13	0.685872	1.79378	0.00829876	0.118666
GO_REPLICATION_FORK	66	0.549381	1.79247	0.0178926	0.115975
GO_TRANSCRIPTION_EXPORT_COMPLEX	14	0.647049	1.78162	0.00420168	0.123689
GO_CYTOSOLIC_SMALL_RIBOSOMAL_SUBUNIT	43	0.797501	1.77893	0.012024	0.122711
GO_REPLISOME	28	0.576637	1.77561	0.00392927	0.122781
GO_STAGA_COMPLEX	12	0.628962	1.77104	0.00391389	0.124428
GO_NUCLEAR_CHROMOSOME_TELOMERIC_REGION	116	0.436936	1.77025	0.00412371	0.121466
GO_SPLICEOSOMAL_TRI_SNRNP_COMPLEX	30	0.721562	1.7672	0.016	0.121519
GO_SPINDLE_MIDZONE	34	0.549268	1.75408	0.0147992	0.134251
GO_CYTOSOLIC_RIBOSOME	107	0.759106	1.7466	0.0142566	0.141337
GO_EXOSOME_RNASE_COMPLEX_	25	0.566507	1.74228	0.0207039	0.14314
GO_HETEROCHROMATIN	74	0.454351	1.74186	0.010661	0.140055
GO_SM_LIKE_PROTEIN_FAMILY_COMPLEX	73	0.540909	1.74079	0.026975	0.137847
GO_MIDBODY	166	0.415641	1.73725	0.00835073	0.139115
GO_BRCA1_A_COMPLEX	5	0.795352	1.73261	0.016129	0.141047
GO_U2_TYPE_CATALYTIC_STEP_2_SPLICEOSOME	30	0.606852	1.7234	0.0277228	0.14992
GO_NUCLEAR_PERICENTRIC_HETEROCHROMATIN	9	0.720931	1.71435	0.0147992	0.158377
GO_CORNIFIED_ENVELOPE	65	0.508796	1.71132	0.0277078	0.158842
GO_RIBOSOME	221	0.628495	1.70869	0.0443548	0.159533
GO_PRERIBOSOME_LARGE_SUBUNIT_PRECURSOR	22	0.674236	1.7085	0.0318725	0.15616
GO_CATALYTIC_STEP_2_SPLICEOSOME	83	0.508553	1.70589	0.0311891	0.156394
GO_SPINDLE_POLE_CENTROSOME	12	0.654784	1.70282	0.0204918	0.157399
GO_CYCLIN_DEPENDENT_PROTEIN_KINASE_HOLOENZYME_COMPLEX	41	0.508509	1.70196	0.0141129	0.155428
GO_RNA_POLYMERASE_COMPLEX	106	0.409653	1.69765	0.00207039	0.158326
GO_ORIGIN_RECOGNITION_COMPLEX	9	0.706513	1.69525	0.0153257	0.158862
GO_CONTRACTILE_RING	10	0.712856	1.69385	0.0275591	0.15801
GO_CHROMOCENTER	12	0.699607	1.69113	0.010846	0.158506
GO_PRERIBOSOME	69	0.554599	1.69019	0.03	0.15673
GO_NUCLEOLAR_PART	174	0.372813	1.69013	0.00429185	0.153889
GO_SMN_SM_PROTEIN_COMPLEX	17	0.688072	1.68832	0.0183673	0.153169
GO_EUKARYOTIC_TRANSLATION_INITIATION_FACTOR_3_COMPLEX_EIF3M	7	0.871022	1.67249	0.00574713	0.173675
GO_SYNAPTONEMAL_STRUCTURE	38	0.474088	1.6717	0.00987654	0.171844
GO_PRP19_COMPLEX	13	0.67351	1.67152	0.0219561	0.169092
GO_EUKARYOTIC_48S_PREINITIATION_COMPLEX	15	0.744654	1.67067	0.0118812	0.167627
GO_CELL_DIVISION_SITE	68	0.434189	1.66811	0.00854701	0.168606
GO_NUCLEAR_REPLICATION_FORK	42	0.530612	1.66338	0.0491159	0.172066
GO_EKC_KEOPS_COMPLEX	5	0.888653	1.66253	0.00196078	0.170454
GO_CYTOSOLIC_LARGE_RIBOSOMAL_SUBUNIT	58	0.800002	1.66122	0.0141988	0.169514
GO_PRECATALYTIC_SPLICEOSOME	43	0.608066	1.65973	0.0640777	0.169263
GO_90S_PRERIBOSOME	28	0.553187	1.65679	0.0243902	0.170756
GO_NUCLEAR_PERIPHERY	133	0.400654	1.65544	0.0147368	0.169903
GO_U2_TYPE_SPLICEOSOMAL_COMPLEX	80	0.512144	1.65279	0.0583658	0.171094
GO_U5_SNRNP	16	0.705944	1.64811	0.0429688	0.176054
GO_RIBOSOMAL_SUBUNIT	184	0.672274	1.64779	0.0565657	0.173994
GO_METHYLOSOME	12	0.787133	1.64362	0.0218254	0.177727
GO_U12_TYPE_SPLICEOSOMAL_COMPLEX	25	0.574387	1.63667	0.0469388	0.185414
GO_LARGE_RIBOSOMAL_SUBUNIT	115	0.683974	1.63648	0.0511247	0.183034
GO_GLYCINERGIC_SYNAPSE	7	0.675062	1.62306	0.0212202	0.200753
GO_KINESIN_COMPLEX	51	0.458738	1.61903	0.0267261	0.203939
GO_HAUS_COMPLEX	8	0.669026	1.61483	0.0295983	0.208406
GO_U4_SNRNP	10	0.811962	1.61211	0.0180723	0.210476
GO_NUCLEAR_EXOSOME_RNASE_COMPLEX_	16	0.630652	1.61	0.0482897	0.211398
GO_SPINDLE_POLE	155	0.382002	1.60874	0.0294737	0.210261
GO_U7_SNRNP	7	0.814251	1.6065	0.0180361	0.21068
GO_SPECIFIC_GRANULE_LUMEN	62	0.433837	1.60132	0.0336538	0.216463
GO_INTERCELLULAR_BRIDGE	58	0.39547	1.60016	0.00675676	0.215812
GO_PICLN_SM_PROTEIN_COMPLEX	6	0.89618	1.59963	0.0118343	0.214153
GO_PERICENTRIC_HETEROCHROMATIN	19	0.565037	1.59788	0.0448718	0.214494
GO_TRANSLATION_PREINITIATION_COMPLEX	18	0.675524	1.59774	0.0335306	0.212188
GO_TRANSCRIPTION_FACTOR_TFTC_COMPLEX	14	0.552901	1.5973	0.0258964	0.210428
GO_RNA_POLYMERASE_I_COMPLEX	12	0.663843	1.59603	0.029106	0.210085
GO_ANAPHASE_PROMOTING_COMPLEX	21	0.541723	1.59562	0.0382294	0.20822
GO_THO_COMPLEX	6	0.726776	1.59482	0.0301205	0.207001
GO_SMALL_RIBOSOMAL_SUBUNIT	71	0.656439	1.59357	0.0868687	0.206479
GO_AZUROPHIL_GRANULE_LUMEN	88	0.458888	1.592	0.063786	0.206269
GO_SMALL_NUCLEOLAR_RIBONUCLEOPROTEIN_COMPLEX	21	0.636824	1.58818	0.063745	0.21007
GO_PROTEASOME_CORE_COMPLEX	20	0.74743	1.58457	0.0326531	0.213429
GO_U6_SNRNP	8	0.825633	1.58297	0.0201613	0.21365
GO_PREFOLDIN_COMPLEX	7	0.825132	1.57977	0.0271318	0.21607
GO_SPLICEOSOMAL_COMPLEX	168	0.429673	1.57609	0.0585938	0.219796
GO_ER_MEMBRANE_INSERTION_COMPLEX	5	0.735549	1.57091	0.0358566	0.225463
Molecular function (0 terms)
H Hallmark (7 terms)
HALLMARK_E2F_TARGETS	197	0.672015	2.29499	0	0
HALLMARK_G2M_CHECKPOINT	191	0.618362	2.15783	0.00424628	0.00295497
HALLMARK_MYC_TARGETS_V2	58	0.662609	2.03803	0.00219298	0.00708433
HALLMARK_MYC_TARGETS_V1	197	0.581425	1.92748	0.00840336	0.0158854
HALLMARK_DNA_REPAIR	147	0.495457	1.77407	0.0150538	0.0581112
HALLMARK_GLYCOLYSIS	197	0.393026	1.67677	0.00904977	0.0992764
HALLMARK_ESTROGEN_RESPONSE_LATE	197	0.342719	1.52061	0.00769231	0.217354

## Sheet: Low-risk
Gene set enrichment analyses between high-risk and low-risk group in TCGA-THCA dataset
Terms enriched in low risk group
NAME	SIZE	ES	NES	NOM p-val	FDR q-val
C2 KEGG (0 terms)
C5
Biological process (0 terms)
Cellular component (0 terms)
Molecular function (4 terms)
GO_DYNEIN_HEAVY_CHAIN_BINDING	14	-0.797881	-1.98018	0	0.180649
GO_BMP_RECEPTOR_ACTIVITY	6	-0.933031	-1.89162	0	0.210196
GO_RECEPTOR_SERINE_THREONINE_KINASE_BINDING	22	-0.61229	-1.85987	0.00340715	0.23916
GO_TRANSMEMBRANE_RECEPTOR_PROTEIN_SERINE_THREONINE_KINASE_BINDING	16	-0.678916	-1.85504	0	0.203695
H Hallmark (0 terms)
