# Supplementary material for: Progression Risk Assessment of Post-surgical Papillary Thyroid Carcinoma Based on Circular RNA-Associated Competing Endogenous RNA Mechanisms
Source: Front Cell Dev Biol. 2021 Jan 21;8:606327. doi: 10.3389/fcell.2020.606327 (PMC7859334; doi:10.3389/fcell.2020.606327)
Supplement: Supplementary file 1 [file Data_Sheet_1.ZIP › Supplementary materials/Table S9.xlsx]

## Sheet: Sheet1
Table S9. Reasons for exclusion from the evaluation of prognostic factors and establishment of nomogram
Case ID	BRAF V600E	RAS mutation	TERT mutation	RET mutation	NTRK1 mutation	T	N	AJCC stage	Extrathyroid extension	Neoplasm largest dimension	Multifocality	Anatomic site
TCGA-BJ-A0Z5	NA	NA	NA	NA	NA				NA	NA	NA
TCGA-H2-A422										NA
TCGA-EL-A3H1										NA
TCGA-EM-A3O6							NA
TCGA-ET-A3DP							NA
TCGA-EM-A2P3							NA
TCGA-BJ-A28W	NA	NA	NA	NA	NA				NA
TCGA-EL-A3GR							NA
TCGA-L6-A4ET							NA
TCGA-H2-A2K9										NA
TCGA-FY-A3BL							NA				NA
TCGA-ET-A3DO							NA
TCGA-BJ-A28T									NA
TCGA-BJ-A45J									NA		NA
TCGA-BJ-A2NA										NA
TCGA-EL-A3ZM	NA	NA	NA	NA	NA
TCGA-EM-A3AP							NA
TCGA-FY-A76V							NA
TCGA-FY-A3RA							NA
TCGA-ET-A25N	NA	NA	NA	NA	NA
TCGA-EM-A2CO							NA
TCGA-MK-A4N6									NA
TCGA-CE-A27D											NA	NA
TCGA-EM-A3AI							NA
TCGA-ET-A25R							NA
TCGA-MK-A84Z							NA		NA
TCGA-EM-A3FL							NA
TCGA-ET-A39I							NA
TCGA-BJ-A0ZC											NA
TCGA-ET-A2N3							NA
TCGA-ET-A25P	NA	NA	NA	NA	NA
TCGA-FY-A3NM										NA
TCGA-FY-A2QD								NA
TCGA-E8-A2JQ	NA	NA	NA	NA	NA
TCGA-E8-A437						NA	NA
TCGA-DE-A7U5									NA
TCGA-FY-A3R8							NA
TCGA-BJ-A190	NA	NA	NA	NA	NA
TCGA-DE-A4M9							NA
TCGA-BJ-A28S									NA
TCGA-EM-A4FK							NA
TCGA-ET-A2MY							NA
TCGA-FE-A238	NA	NA	NA	NA	NA
TCGA-IM-A41Z	NA	NA	NA	NA	NA
TCGA-EM-A1YB							NA
TCGA-BJ-A3PT									NA	NA
TCGA-EM-A4FU							NA
TCGA-EL-A3D0	NA	NA	NA	NA	NA
TCGA-EL-A3D5	NA	NA	NA	NA	NA
TCGA-FY-A3WA							NA
TCGA-BJ-A291									NA
TCGA-EL-A3CL							NA
TCGA-BJ-A45K											NA
TCGA-EM-A2CL							NA
TCGA-E3-A3E0											NA
TCGA-DJ-A3UV	NA	NA	NA	NA	NA
TCGA-ET-A3BW							NA
TCGA-BJ-A45E									NA
TCGA-EL-A3N3							NA
TCGA-EM-A4FH							NA
TCGA-BJ-A2N8									NA
TCGA-FE-A232							NA
TCGA-EM-A1YA							NA
TCGA-EL-A3MY							NA
TCGA-DE-A2OL							NA
TCGA-BJ-A28V									NA
TCGA-BJ-A4O8												NA
TCGA-ET-A25L	NA	NA	NA	NA	NA
TCGA-EM-A3SY							NA
TCGA-EL-A3CP							NA	NA				NA
TCGA-BJ-A3EZ										NA
TCGA-EM-A2OW							NA
TCGA-BJ-A192							NA
TCGA-BJ-A45F									NA
TCGA-FY-A4B0							NA
TCGA-BJ-A2N7										NA
TCGA-BJ-A45C	NA	NA	NA	NA	NA
TCGA-ET-A39N							NA
TCGA-ET-A3BN							NA
TCGA-EM-A2CJ							NA
TCGA-H2-A26U										NA
TCGA-EL-A3CU												NA
TCGA-FE-A233							NA
TCGA-BJ-A3PR										NA
TCGA-DE-A0Y3									NA
TCGA-ET-A39J							NA
TCGA-BJ-A28R									NA
TCGA-ET-A2N5							NA
TCGA-BJ-A0ZJ											NA
TCGA-DO-A1JZ							NA
TCGA-BJ-A28X										NA
TCGA-BJ-A0ZH											NA
TCGA-BJ-A3F0										NA
TCGA-ET-A4KQ							NA
TCGA-EM-A3O7							NA
TCGA-QD-A8IV												NA
TCGA-EM-A2CS	NA	NA	NA	NA	NA
TCGA-ET-A39M							NA
TCGA-EL-A3T0										NA
TCGA-BJ-A2P4									NA
TCGA-BJ-A0ZG											NA
TCGA-DE-A69J							NA
TCGA-FK-A3SD									NA
